# Supplementary material for: Retrospective study of the immunogenicity and safety of the CoronaVac SARS-CoV-2 vaccine in people with underlying medical conditions
Source: Commun Med (Lond). 2022 Nov 25;2:151. doi: 10.1038/s43856-022-00216-2 (PMC9700702; doi:10.1038/s43856-022-00216-2)
Supplement: Supplementary file 2 — Supplementary Data 2 [file 43856_2022_216_MOESM2_ESM.xlsx]

## Sheet: Sheet1
Sequence Number	Age	Chronic Diseases Type	Titre of NAb	Time
1	72	CAD	2	14-28 days
2	67	Hypertension	12	14-28 days
3	63	Healthy	16	14-28 days
4	52	Hypertension	96	14-28 days
5	65	CRD	24	14-28 days
6	41	Obesity	12	14-28 days
7	60	DM	24	14-28 days
8	63	Hypertension	12	14-28 days
9	59	CRD	64	14-28 days
10	63	CRD	48	14-28 days
11	62	Healthy	32	14-28 days
12	44	Hypertension	128	14-28 days
13	60	Hypertension	8	14-28 days
14	60	CRD	2	14-28 days
15	73	Hypertension	32	14-28 days
16	69	DM	32	14-28 days
17	64	Hypertension	6	14-28 days
18	67	Hypertension	48	14-28 days
19	72	Hypertension	64	14-28 days
20	65	Hypertension	128	14-28 days
21	59	Obesity	256	14-28 days
22	46	Healthy	32	14-28 days
23	47	Healthy	32	14-28 days
24	58	Healthy	192	14-28 days
25	60	Healthy	6	14-28 days
26	60	Healthy	48	14-28 days
27	57	Healthy	16	14-28 days
28	63	Healthy	48	14-28 days
29	63	Healthy	24	14-28 days
30	80	Healthy	12	14-28 days
31	64	Healthy	192	14-28 days
32	69	Healthy	16	14-28 days
33	64	Healthy	24	14-28 days
34	63	Healthy	48	14-28 days
35	64	Healthy	16	14-28 days
36	64	Healthy	32	14-28 days
37	64	Healthy	48	14-28 days
38	65	Healthy	96	14-28 days
39	65	CRD	2	14-28 days
40	66	CRD	6	14-28 days
41	66	CRD	512	14-28 days
42	61	DM	256	14-28 days
43	59	DM	24	14-28 days
44	61	DM	24	14-28 days
45	58	DM	64	14-28 days
46	55	Hypertension	48	14-28 days
47	61	Hypertension	24	14-28 days
48	54	Hypertension	192	14-28 days
49	63	Hypertension	192	14-28 days
50	66	Hypertension	64	14-28 days
51	69	Hypertension	96	14-28 days
52	63	CAD	32	14-28 days
53	80	CAD	6	14-28 days
54	74	CAD	96	14-28 days
55	58	Hypertension	32	14-28 days
56	69	Healthy	32	14-28 days
57	50	Healthy	32	14-28 days
58	43	Healthy	32	14-28 days
59	55	Healthy	32	14-28 days
60	54	Hypertension	192	14-28 days
61	63	Healthy	64	14-28 days
62	57	DM	8	14-28 days
63	46	Healthy	128	14-28 days
64	57	Healthy	48	14-28 days
65	68	Healthy	192	14-28 days
66	67	Healthy	8	14-28 days
67	69	Healthy	48	14-28 days
68	53	Healthy	24	14-28 days
69	47	Healthy	48	14-28 days
70	67	Hypertension	48	14-28 days
71	68	DM	8	14-28 days
72	56	Healthy	2	14-28 days
73	65	Obesity	64	14-28 days
74	79	CRD	48	14-28 days
75	64	Healthy	32	14-28 days
76	51	Cancer	192	14-28 days
77	43	Healthy	32	14-28 days
78	51	Healthy	48	14-28 days
79	49	Healthy	96	14-28 days
80	64	Healthy	192	14-28 days
81	63	Healthy	32	14-28 days
82	59	Healthy	6	14-28 days
83	64	Healthy	48	14-28 days
84	51	Healthy	192	14-28 days
85	65	Healthy	64	14-28 days
86	51	Healthy	12	14-28 days
87	55	Healthy	48	14-28 days
88	62	Healthy	24	14-28 days
89	62	Healthy	48	14-28 days
90	60	Cancer	48	14-28 days
91	63	CAD	64	14-28 days
92	51	Hypertension	24	14-28 days
93	62	DM	8	14-28 days
94	59	DM	96	14-28 days
95	74	DM	8	14-28 days
96	66	Healthy	32	14-28 days
97	66	Cancer	12	14-28 days
98	61	Cancer	24	14-28 days
99	53	Healthy	8	14-28 days
100	52	Healthy	48	14-28 days
101	50	Healthy	96	14-28 days
102	49	Healthy	24	14-28 days
103	49	Healthy	192	14-28 days
104	52	Healthy	48	14-28 days
105	41	Obesity	128	14-28 days
106	65	Hypertension	24	14-28 days
107	60	Hypertension	16	14-28 days
108	56	DM	48	14-28 days
109	42	Obesity	48	14-28 days
110	53	Cancer	32	14-28 days
111	66	Healthy	32	14-28 days
112	63	Healthy	192	14-28 days
113	45	Healthy	32	14-28 days
114	67	Hypertension	12	14-28 days
115	43	Healthy	48	14-28 days
116	62	Hypertension	32	14-28 days
117	58	DM	192	14-28 days
118	59	CAD	64	14-28 days
119	65	Healthy	48	14-28 days
120	69	CRD	24	14-28 days
121	60	Hypertension	32	14-28 days
122	65	CAD	4	14-28 days
123	51	Hypertension	192	14-28 days
124	52	Hypertension	96	14-28 days
125	55	Hypertension	128	14-28 days
126	61	Healthy	96	14-28 days
127	64	Healthy	8	14-28 days
128	51	DM	24	14-28 days
129	42	Healthy	32	14-28 days
130	55	Healthy	2	14-28 days
131	55	Obesity	16	14-28 days
132	47	Healthy	128	14-28 days
133	60	Healthy	12	14-28 days
134	54	CRD	16	14-28 days
135	52	CRD	48	14-28 days
136	73	Cancer	8	14-28 days
137	56	Cancer	24	14-28 days
138	48	DM	64	14-28 days
139	41	Hypertension	128	14-28 days
140	58	Hypertension	12	14-28 days
141	60	Hypertension	48	14-28 days
142	51	DM	12	14-28 days
143	68	CRD	16	14-28 days
144	51	Cancer	32	14-28 days
145	44	Healthy	64	14-28 days
146	49	Hypertension	128	14-28 days
147	66	CRD	64	14-28 days
148	57	Obesity	16	14-28 days
149	64	CAD	8	14-28 days
150	63	Hypertension	16	14-28 days
151	51	CRD	32	14-28 days
152	48	Healthy	16	14-28 days
153	53	Hypertension	4	14-28 days
154	62	DM	12	14-28 days
155	43	Cancer	16	14-28 days
156	48	Cancer	128	14-28 days
157	59	Cancer	256	14-28 days
158	63	DM	48	14-28 days
159	57	CRD	8	14-28 days
160	54	DM	24	14-28 days
161	66	Healthy	16	14-28 days
162	51	Healthy	4	14-28 days
163	68	Hypertension	24	14-28 days
164	71	Hypertension	4	14-28 days
165	60	Hypertension	48	14-28 days
166	65	Hypertension	12	14-28 days
167	77	Hypertension	96	14-28 days
168	81	CAD	8	14-28 days
169	62	Cancer	96	14-28 days
170	68	DM	4	14-28 days
171	67	CAD	48	14-28 days
172	74	Hypertension	6	14-28 days
173	81	Hypertension	2	14-28 days
174	76	Healthy	64	14-28 days
175	76	Healthy	48	14-28 days
176	58	Hypertension	96	14-28 days
177	46	Healthy	6	14-28 days
178	42	CRD	192	14-28 days
179	67	Hypertension	16	14-28 days
180	65	DM	48	14-28 days
181	73	CAD	8	14-28 days
182	55	CAD	96	14-28 days
183	63	DM	16	14-28 days
184	67	Healthy	96	14-28 days
185	63	Healthy	32	14-28 days
186	53	CRD	48	14-28 days
187	57	Cancer	192	14-28 days
188	66	Healthy	8	14-28 days
189	59	CRD	64	14-28 days
190	65	Hypertension	12	14-28 days
191	68	CRD	48	14-28 days
192	67	CRD	6	14-28 days
193	57	DM	16	14-28 days
194	44	DM	64	14-28 days
195	56	CAD	8	14-28 days
196	68	Healthy	16	14-28 days
197	66	Healthy	64	14-28 days
198	65	Healthy	96	14-28 days
199	64	Healthy	128	14-28 days
200	60	Hypertension	24	14-28 days
201	67	Hypertension	32	14-28 days
202	73	DM	16	14-28 days
203	73	DM	2	14-28 days
204	70	DM	48	14-28 days
205	65	DM	2	14-28 days
206	78	DM	96	14-28 days
207	64	CAD	4	14-28 days
208	67	Obesity	8	14-28 days
209	64	Hypertension	16	14-28 days
210	67	Hypertension	12	14-28 days
211	53	Hypertension	128	14-28 days
212	72	DM	128	14-28 days
213	70	Hypertension	64	14-28 days
214	45	Hypertension	96	14-28 days
215	61	CRD	8	14-28 days
216	71	CAD	12	14-28 days
217	76	Hypertension	24	14-28 days
218	60	DM	2	14-28 days
219	62	CAD	12	14-28 days
220	63	Hypertension	8	14-28 days
221	67	Hypertension	256	14-28 days
222	71	DM	4	14-28 days
223	70	Healthy	24	14-28 days
224	55	Healthy	96	14-28 days
225	63	Healthy	32	14-28 days
226	40	Healthy	96	14-28 days
227	45	Healthy	64	14-28 days
228	41	Healthy	64	14-28 days
229	59	DM	4	14-28 days
230	62	Hypertension	16	14-28 days
231	65	Hypertension	96	14-28 days
232	67	Healthy	96	14-28 days
233	67	Hypertension	32	14-28 days
234	63	Hypertension	24	14-28 days
235	69	Healthy	192	14-28 days
236	50	Healthy	48	14-28 days
237	49	Healthy	6	14-28 days
238	43	Healthy	96	14-28 days
239	55	DM	16	14-28 days
240	71	DM	24	14-28 days
241	58	DM	32	14-28 days
242	58	Hypertension	256	14-28 days
243	55	Hypertension	24	14-28 days
244	47	Healthy	24	14-28 days
245	50	Healthy	96	14-28 days
246	54	DM	8	14-28 days
247	83	Hypertension	2	14-28 days
248	89	DM	8	14-28 days
249	54	Hypertension	48	14-28 days
250	72	Healthy	96	14-28 days
251	59	Hypertension	8	14-28 days
252	66	Hypertension	128	14-28 days
253	56	Healthy	48	14-28 days
254	66	DM	24	14-28 days
255	72	Hypertension	32	14-28 days
256	56	Hypertension	128	14-28 days
257	67	DM	12	14-28 days
258	66	DM	96	14-28 days
259	65	Hypertension	4	14-28 days
260	71	CRD	2	14-28 days
261	58	Healthy	4	14-28 days
262	66	DM	24	14-28 days
263	69	Hypertension	2	14-28 days
264	57	Hypertension	48	14-28 days
265	60	CRD	128	14-28 days
266	67	CAD	32	14-28 days
267	51	Healthy	8	14-28 days
268	50	Obesity	64	14-28 days
269	75	Healthy	24	14-28 days
270	65	DM	4	14-28 days
271	64	Hypertension	48	14-28 days
272	69	DM	256	14-28 days
273	68	Hypertension	6	14-28 days
274	69	Healthy	16	14-28 days
275	57	Healthy	32	14-28 days
276	64	Hypertension	96	14-28 days
277	51	Healthy	24	14-28 days
278	68	Healthy	64	14-28 days
279	52	Healthy	32	14-28 days
280	74	DM	256	14-28 days
281	72	Hypertension	6	14-28 days
282	66	CAD	12	14-28 days
283	81	CRD	6	14-28 days
284	82	Healthy	24	14-28 days
285	62	DM	48	14-28 days
286	58	Healthy	192	14-28 days
287	68	Hypertension	48	14-28 days
288	68	Hypertension	16	14-28 days
289	56	Healthy	4	14-28 days
290	64	Hypertension	16	14-28 days
291	73	CAD	2	14-28 days
292	53	Healthy	32	14-28 days
293	58	Healthy	16	14-28 days
294	68	CRD	96	14-28 days
295	80	DM	32	14-28 days
296	65	CRD	24	14-28 days
297	44	Healthy	2	14-28 days
298	59	CAD	128	14-28 days
299	53	Hypertension	4	14-28 days
300	53	Hypertension	192	14-28 days
301	66	DM	32	14-28 days
302	84	CRD	4	14-28 days
303	43	Healthy	6	14-28 days
304	58	Healthy	48	14-28 days
305	70	DM	8	14-28 days
306	74	Hypertension	2	14-28 days
307	49	Hypertension	128	14-28 days
308	65	DM	48	14-28 days
309	58	Healthy	32	14-28 days
310	69	DM	64	14-28 days
311	50	Hypertension	24	14-28 days
312	63	Healthy	8	14-28 days
313	64	Hypertension	48	14-28 days
314	75	DM	32	14-28 days
315	44	Hypertension	16	14-28 days
316	64	Healthy	96	14-28 days
317	54	Healthy	12	14-28 days
318	72	DM	48	14-28 days
319	55	Healthy	32	14-28 days
320	55	CAD	12	14-28 days
321	59	Healthy	24	14-28 days
322	55	Healthy	48	14-28 days
323	48	Healthy	64	14-28 days
324	63	Healthy	128	14-28 days
325	53	Healthy	96	14-28 days
326	41	Healthy	4	14-28 days
327	70	Hypertension	64	14-28 days
328	73	CAD	12	14-28 days
329	85	Healthy	32	14-28 days
330	71	Hypertension	6	14-28 days
331	54	Healthy	32	14-28 days
332	44	Healthy	12	14-28 days
333	72	CAD	2	14-28 days
334	71	DM	128	14-28 days
335	77	Hypertension	64	14-28 days
336	84	Hypertension	24	14-28 days
337	66	CAD	16	14-28 days
338	66	Healthy	128	14-28 days
339	69	DM	12	14-28 days
340	71	Hypertension	128	14-28 days
341	42	CRD	64	14-28 days
342	66	DM	24	14-28 days
343	70	Hypertension	12	14-28 days
344	61	CAD	12	14-28 days
345	58	CAD	32	14-28 days
346	42	Healthy	64	14-28 days
347	79	Healthy	512	14-28 days
348	76	DM	64	14-28 days
349	57	CRD	24	14-28 days
350	48	Healthy	64	14-28 days
351	72	DM	8	14-28 days
352	78	DM	96	14-28 days
353	59	Healthy	24	14-28 days
354	53	Healthy	12	14-28 days
355	69	CAD	2	14-28 days
356	53	Healthy	64	14-28 days
357	54	Hypertension	96	14-28 days
358	69	Hypertension	24	14-28 days
359	57	DM	6	14-28 days
360	70	Hypertension	32	14-28 days
361	68	CAD	12	14-28 days
362	72	CAD	16	14-28 days
363	70	Hypertension	96	14-28 days
364	73	Healthy	16	14-28 days
365	67	Hypertension	32	14-28 days
366	70	Healthy	16	14-28 days
367	69	Healthy	12	14-28 days
368	65	Healthy	64	14-28 days
369	66	Healthy	64	14-28 days
370	78	DM	16	14-28 days
371	69	CRD	16	14-28 days
372	67	Hypertension	12	14-28 days
373	79	Hypertension	4	14-28 days
374	72	CRD	16	14-28 days
375	81	CRD	6	14-28 days
376	73	CRD	16	14-28 days
377	68	Healthy	16	14-28 days
378	54	Hypertension	32	14-28 days
379	70	DM	96	14-28 days
380	64	Healthy	32	14-28 days
381	66	DM	32	14-28 days
382	75	Hypertension	2	14-28 days
383	84	DM	64	14-28 days
384	74	Hypertension	128	14-28 days
385	52	Healthy	12	14-28 days
386	68	CRD	64	14-28 days
387	49	Obesity	64	14-28 days
388	65	Healthy	8	14-28 days
389	73	Hypertension	24	14-28 days
390	59	Hypertension	32	14-28 days
391	65	Hypertension	12	14-28 days
392	44	Healthy	16	14-28 days
393	50	Healthy	32	14-28 days
394	63	Healthy	2	14-28 days
395	75	DM	64	14-28 days
396	69	Hypertension	64	14-28 days
397	79	Obesity	96	14-28 days
398	68	DM	4	14-28 days
399	82	CRD	16	14-28 days
400	66	Hypertension	8	14-28 days
401	57	Healthy	12	14-28 days
402	55	Healthy	24	14-28 days
403	69	Hypertension	16	14-28 days
404	63	DM	12	14-28 days
405	50	Healthy	24	14-28 days
406	73	Cancer	96	14-28 days
407	52	Cancer	192	14-28 days
408	43	Cancer	96	14-28 days
409	74	Cancer	24	14-28 days
410	58	Cancer	24	14-28 days
411	58	Cancer	48	14-28 days
412	52	DM	96	14-28 days
413	70	Hypertension	32	14-28 days
414	48	Healthy	16	14-28 days
415	69	CAD	2	14-28 days
416	62	Healthy	32	14-28 days
417	72	Hypertension	24	14-28 days
418	70	DM	64	14-28 days
419	57	DM	24	14-28 days
420	67	Obesity	8	14-28 days
421	45	DM	192	14-28 days
422	69	CAD	48	14-28 days
423	61	Healthy	4	14-28 days
424	56	Hypertension	192	14-28 days
425	62	Healthy	16	14-28 days
426	54	DM	24	14-28 days
427	56	Healthy	6	14-28 days
428	62	Hypertension	16	14-28 days
429	59	Cancer	32	14-28 days
430	62	Healthy	64	14-28 days
431	57	Hypertension	24	14-28 days
432	59	Cancer	64	14-28 days
433	62	Healthy	24	14-28 days
434	70	DM	48	14-28 days
435	42	Cancer	24	14-28 days
436	60	Hypertension	128	14-28 days
437	75	DM	24	14-28 days
438	77	CRD	6	14-28 days
439	73	CRD	4	14-28 days
440	77	CAD	24	14-28 days
441	57	CRD	24	14-28 days
442	74	Cancer	48	14-28 days
443	69	CAD	24	14-28 days
444	70	CAD	64	14-28 days
445	76	CRD	4	14-28 days
446	70	CAD	16	14-28 days
447	59	CRD	192	14-28 days
448	56	CRD	24	14-28 days
449	59	CAD	16	14-28 days
450	78	Cancer	6	14-28 days
451	70	CAD	64	14-28 days
452	72	CAD	96	14-28 days
453	64	DM	16	14-28 days
454	64	CAD	96	14-28 days
455	65	Hypertension	128	14-28 days
456	63	Hypertension	96	14-28 days
457	70	Cancer	24	14-28 days
458	77	CAD	32	14-28 days
459	57	CRD	24	14-28 days
460	47	Cancer	96	14-28 days
461	57	CAD	24	14-28 days
462	65	Cancer	96	14-28 days
463	67	CRD	192	14-28 days
464	68	CAD	64	14-28 days
465	51	DM	12	14-28 days
466	70	Healthy	2	14-28 days
467	64	DM	6	14-28 days
468	78	CRD	32	14-28 days
469	74	Healthy	24	14-28 days
470	55	Hypertension	32	14-28 days
471	42	DM	96	14-28 days
472	83	Hypertension	96	14-28 days
473	64	Obesity	8	14-28 days
474	58	Healthy	64	14-28 days
475	73	CRD	24	14-28 days
476	60	Healthy	32	14-28 days
477	62	Hypertension	48	14-28 days
478	59	DM	24	14-28 days
479	48	Hypertension	64	14-28 days
480	57	Hypertension	48	14-28 days
481	44	DM	32	14-28 days
482	49	Healthy	8	14-28 days
483	55	Healthy	24	14-28 days
484	69	DM	4	14-28 days
485	56	Hypertension	256	14-28 days
486	69	DM	8	14-28 days
487	67	Healthy	48	14-28 days
488	55	Cancer	48	14-28 days
489	70	DM	64	14-28 days
490	57	DM	16	14-28 days
491	73	Cancer	12	14-28 days
492	82	Hypertension	48	14-28 days
493	74	Hypertension	8	14-28 days
494	62	DM	96	14-28 days
495	69	Cancer	12	14-28 days
496	56	Cancer	24	14-28 days
497	64	DM	12	14-28 days
498	63	DM	64	14-28 days
499	73	Hypertension	48	14-28 days
500	56	Hypertension	64	14-28 days
501	58	Obesity	48	14-28 days
502	68	Healthy	6	14-28 days
503	70	DM	4	14-28 days
504	71	Hypertension	64	14-28 days
505	67	Healthy	8	14-28 days
506	52	CAD	128	14-28 days
507	58	Cancer	128	14-28 days
508	71	CRD	4	14-28 days
509	71	Cancer	2	14-28 days
510	50	DM	64	14-28 days
511	55	Healthy	96	14-28 days
512	66	Hypertension	128	14-28 days
513	57	CAD	24	14-28 days
514	71	Healthy	6	14-28 days
515	65	DM	4	14-28 days
516	64	Healthy	48	14-28 days
517	52	CRD	6	14-28 days
518	47	Healthy	12	14-28 days
519	68	DM	48	14-28 days
520	52	Hypertension	96	14-28 days
521	76	Healthy	24	14-28 days
522	64	CAD	64	14-28 days
523	59	Hypertension	96	14-28 days
524	60	Cancer	6	14-28 days
525	58	DM	64	14-28 days
526	67	CRD	12	14-28 days
527	53	CAD	24	14-28 days
528	69	CAD	16	14-28 days
529	62	CRD	384	14-28 days
530	59	Hypertension	64	14-28 days
531	67	CAD	12	14-28 days
532	76	CAD	128	14-28 days
533	51	Hypertension	6	14-28 days
534	68	Hypertension	6	14-28 days
535	69	CAD	48	14-28 days
536	50	Hypertension	64	14-28 days
537	75	CRD	32	14-28 days
538	54	Hypertension	24	14-28 days
539	74	CRD	48	14-28 days
540	54	Obesity	16	14-28 days
541	65	Obesity	32	14-28 days
542	57	Cancer	16	14-28 days
543	58	Obesity	24	14-28 days
544	54	CRD	64	14-28 days
545	66	Obesity	128	14-28 days
546	57	Healthy	2	14-28 days
547	58	Cancer	32	14-28 days
548	58	DM	16	14-28 days
549	58	DM	12	14-28 days
550	56	DM	64	14-28 days
551	56	Healthy	32	14-28 days
552	68	DM	24	14-28 days
553	66	Hypertension	12	14-28 days
554	56	DM	16	14-28 days
555	64	Healthy	128	14-28 days
556	69	CRD	2	14-28 days
557	75	Hypertension	24	14-28 days
558	59	CAD	6	14-28 days
559	56	Healthy	24	14-28 days
560	57	Healthy	12	14-28 days
561	59	CRD	32	14-28 days
562	77	CRD	12	14-28 days
563	74	Hypertension	6	14-28 days
564	58	Cancer	192	14-28 days
565	51	DM	48	14-28 days
566	62	Cancer	384	14-28 days
567	59	DM	16	14-28 days
568	67	CAD	16	14-28 days
569	73	CRD	16	14-28 days
570	67	CAD	8	14-28 days
571	68	CRD	16	14-28 days
572	53	CRD	16	14-28 days
573	67	Healthy	128	14-28 days
574	65	CAD	6	14-28 days
575	63	Healthy	128	14-28 days
576	71	Hypertension	24	14-28 days
577	76	CRD	128	14-28 days
578	66	Healthy	12	14-28 days
579	68	Healthy	32	14-28 days
580	66	Hypertension	96	14-28 days
581	65	Healthy	128	14-28 days
582	69	Cancer	12	14-28 days
583	50	Healthy	48	14-28 days
584	65	Hypertension	48	14-28 days
585	74	DM	12	14-28 days
586	59	Hypertension	6	14-28 days
587	69	CAD	16	14-28 days
588	69	Hypertension	128	14-28 days
589	55	Healthy	12	14-28 days
590	68	DM	48	14-28 days
591	55	Cancer	96	14-28 days
592	67	Cancer	64	14-28 days
593	65	CAD	192	14-28 days
594	57	DM	48	14-28 days
595	43	CAD	32	14-28 days
596	66	CRD	128	14-28 days
597	55	Healthy	48	14-28 days
598	56	Healthy	6	14-28 days
599	45	Cancer	12	14-28 days
600	57	DM	12	14-28 days
601	58	DM	96	14-28 days
602	65	CRD	48	14-28 days
603	53	Healthy	8	14-28 days
604	47	CAD	24	14-28 days
605	68	DM	48	14-28 days
606	58	Hypertension	64	14-28 days
607	59	Hypertension	64	14-28 days
608	66	Healthy	48	14-28 days
609	46	Hypertension	16	14-28 days
610	60	CAD	64	14-28 days
611	67	DM	24	14-28 days
612	62	Cancer	96	14-28 days
613	61	Cancer	24	14-28 days
614	59	Cancer	192	14-28 days
615	56	DM	64	14-28 days
616	74	CRD	16	14-28 days
617	67	CRD	128	14-28 days
618	60	CRD	24	14-28 days
619	60	Hypertension	48	14-28 days
620	43	Hypertension	12	14-28 days
621	66	DM	48	14-28 days
622	55	Healthy	12	14-28 days
623	58	CAD	8	14-28 days
624	65	Healthy	8	14-28 days
625	56	DM	16	14-28 days
626	69	Hypertension	64	14-28 days
627	76	CAD	128	14-28 days
628	50	Cancer	128	14-28 days
629	61	DM	48	14-28 days
630	61	Cancer	4	14-28 days
631	64	Hypertension	128	14-28 days
632	69	Cancer	16	14-28 days
633	48	Healthy	64	14-28 days
634	78	Obesity	4	14-28 days
635	68	Cancer	64	14-28 days
636	40	Healthy	32	14-28 days
637	64	Healthy	192	14-28 days
638	64	Hypertension	2	14-28 days
639	66	CRD	12	14-28 days
640	69	CAD	64	14-28 days
641	65	Hypertension	128	14-28 days
642	43	Healthy	32	14-28 days
643	61	Hypertension	128	14-28 days
644	57	CAD	32	14-28 days
645	54	Cancer	96	14-28 days
646	59	DM	64	14-28 days
647	67	DM	24	14-28 days
648	65	DM	16	14-28 days
649	59	Hypertension	16	14-28 days
650	58	Hypertension	48	14-28 days
651	53	Healthy	192	14-28 days
652	53	Healthy	128	14-28 days
653	68	Cancer	4	14-28 days
654	59	DM	12	14-28 days
655	48	DM	24	14-28 days
656	42	Healthy	12	14-28 days
657	58	Hypertension	96	14-28 days
658	51	Cancer	12	14-28 days
659	53	Hypertension	64	14-28 days
660	43	CRD	32	14-28 days
661	59	CAD	128	14-28 days
662	72	DM	48	14-28 days
663	65	Cancer	8	14-28 days
664	55	Hypertension	2	14-28 days
665	54	DM	48	14-28 days
666	61	DM	4	14-28 days
667	57	Cancer	8	14-28 days
668	73	Obesity	32	14-28 days
669	73	CAD	24	14-28 days
670	61	CAD	48	14-28 days
671	48	CAD	48	14-28 days
672	83	Hypertension	24	14-28 days
673	54	Healthy	48	14-28 days
674	47	DM	96	14-28 days
675	53	Hypertension	64	14-28 days
676	63	Healthy	64	14-28 days
677	77	Cancer	6	14-28 days
678	64	CAD	24	14-28 days
679	55	Obesity	32	14-28 days
680	64	CRD	24	14-28 days
681	63	Healthy	16	14-28 days
682	50	CRD	32	14-28 days
683	64	Healthy	32	14-28 days
684	61	DM	192	14-28 days
685	62	Healthy	6	14-28 days
686	72	CAD	32	14-28 days
687	63	DM	64	14-28 days
688	67	DM	32	14-28 days
689	57	Cancer	48	14-28 days
690	76	Healthy	6	14-28 days
691	42	Hypertension	64	14-28 days
692	74	Cancer	12	14-28 days
693	69	Cancer	128	14-28 days
694	58	CAD	128	14-28 days
695	68	Cancer	2	14-28 days
696	64	Hypertension	96	14-28 days
697	52	Healthy	24	14-28 days
698	61	Hypertension	64	14-28 days
699	68	Obesity	24	14-28 days
700	51	Hypertension	64	14-28 days
701	75	Cancer	192	14-28 days
702	45	CRD	48	14-28 days
703	59	Cancer	128	14-28 days
704	65	Healthy	16	14-28 days
705	71	Obesity	256	14-28 days
706	58	Hypertension	64	14-28 days
707	78	CRD	8	14-28 days
708	52	Healthy	96	14-28 days
709	59	DM	2	14-28 days
710	56	DM	128	14-28 days
711	72	DM	24	14-28 days
712	75	Hypertension	32	14-28 days
713	76	Hypertension	128	14-28 days
714	60	Hypertension	128	14-28 days
715	57	DM	24	14-28 days
716	71	Hypertension	24	14-28 days
717	65	CAD	64	14-28 days
718	73	Hypertension	128	14-28 days
719	73	CAD	48	14-28 days
720	62	Healthy	192	14-28 days
721	61	Hypertension	128	14-28 days
722	63	CAD	48	14-28 days
723	72	CRD	2	14-28 days
724	65	Healthy	6	14-28 days
725	61	Cancer	6	14-28 days
726	69	Hypertension	64	14-28 days
727	69	Hypertension	12	14-28 days
728	64	Hypertension	128	14-28 days
729	70	Hypertension	48	14-28 days
730	73	DM	2	14-28 days
731	51	Healthy	96	14-28 days
732	56	DM	32	14-28 days
733	59	DM	32	14-28 days
734	65	Healthy	12	14-28 days
735	70	DM	96	14-28 days
736	59	CRD	16	14-28 days
737	59	CAD	24	14-28 days
738	65	Healthy	8	14-28 days
739	61	Healthy	32	14-28 days
740	56	CAD	48	14-28 days
741	56	DM	128	14-28 days
742	44	Hypertension	1024	14-28 days
743	57	DM	96	14-28 days
744	75	Hypertension	32	14-28 days
745	67	DM	6	14-28 days
746	41	Healthy	128	14-28 days
747	59	Cancer	96	14-28 days
748	70	Hypertension	24	14-28 days
749	57	Hypertension	48	14-28 days
750	46	CRD	32	14-28 days
751	58	Hypertension	128	14-28 days
752	58	Healthy	128	14-28 days
753	64	DM	96	14-28 days
754	68	DM	16	14-28 days
755	65	Cancer	12	14-28 days
756	66	DM	4	14-28 days
757	58	DM	8	14-28 days
758	63	Obesity	2	14-28 days
759	70	CAD	96	14-28 days
760	49	Hypertension	12	14-28 days
761	55	Obesity	64	14-28 days
762	58	Healthy	48	14-28 days
763	66	Healthy	48	14-28 days
764	84	CAD	6	14-28 days
765	49	DM	12	14-28 days
766	52	Hypertension	6	14-28 days
767	82	Hypertension	16	14-28 days
768	69	Healthy	8	14-28 days
769	59	Healthy	4	14-28 days
770	59	Hypertension	8	14-28 days
771	43	Hypertension	96	14-28 days
772	59	Healthy	6	14-28 days
773	63	Healthy	32	14-28 days
774	75	CAD	32	14-28 days
775	66	DM	24	14-28 days
776	58	DM	192	14-28 days
777	65	CRD	6	14-28 days
778	44	CRD	16	14-28 days
779	62	DM	48	14-28 days
780	70	CAD	96	14-28 days
781	44	Cancer	192	14-28 days
782	52	Cancer	512	14-28 days
783	57	Healthy	12	14-28 days
784	83	CAD	2	14-28 days
785	82	Hypertension	2	14-28 days
786	71	Healthy	16	14-28 days
787	72	Hypertension	128	14-28 days
788	80	DM	12	14-28 days
789	77	Hypertension	6	14-28 days
790	45	Healthy	48	14-28 days
791	78	DM	4	14-28 days
792	58	Hypertension	48	14-28 days
793	53	DM	24	14-28 days
794	67	DM	8	14-28 days
795	60	DM	192	14-28 days
796	64	Healthy	96	14-28 days
797	54	DM	12	14-28 days
798	75	Hypertension	24	14-28 days
799	67	Healthy	64	14-28 days
800	67	DM	2	14-28 days
801	71	CAD	8	14-28 days
802	59	Hypertension	16	14-28 days
803	79	Healthy	24	14-28 days
804	59	Hypertension	64	14-28 days
805	58	Cancer	64	14-28 days
806	46	Healthy	24	14-28 days
807	69	Hypertension	32	14-28 days
808	70	Cancer	128	14-28 days
809	56	Healthy	96	14-28 days
810	78	Healthy	32	14-28 days
811	55	Cancer	32	14-28 days
812	68	Hypertension	8	14-28 days
813	68	Hypertension	48	14-28 days
814	78	Healthy	256	14-28 days
815	65	Obesity	128	14-28 days
816	51	Hypertension	24	14-28 days
817	57	Hypertension	16	14-28 days
818	60	Hypertension	48	14-28 days
819	64	Hypertension	12	14-28 days
820	53	DM	384	14-28 days
821	51	DM	64	14-28 days
822	70	Hypertension	12	14-28 days
823	54	Obesity	64	14-28 days
824	60	DM	64	14-28 days
825	76	Healthy	32	14-28 days
826	41	Healthy	64	14-28 days
827	91	Obesity	6	14-28 days
828	70	Hypertension	4	14-28 days
829	70	Hypertension	16	14-28 days
830	55	Healthy	512	14-28 days
831	60	Healthy	48	14-28 days
832	66	Hypertension	12	14-28 days
833	56	DM	24	14-28 days
834	57	Hypertension	192	14-28 days
835	47	Hypertension	24	14-28 days
836	62	Hypertension	96	14-28 days
837	52	Healthy	64	14-28 days
838	63	DM	96	14-28 days
839	44	Cancer	24	14-28 days
840	69	CAD	4	14-28 days
841	52	Hypertension	96	14-28 days
842	59	CAD	32	14-28 days
843	63	CRD	24	14-28 days
844	47	Cancer	32	14-28 days
845	51	DM	64	14-28 days
846	65	CAD	48	14-28 days
847	61	CAD	64	14-28 days
848	73	CAD	12	14-28 days
849	58	Hypertension	64	14-28 days
850	77	CAD	2	14-28 days
851	79	CAD	64	14-28 days
852	85	CRD	32	14-28 days
853	55	DM	24	14-28 days
854	66	CRD	96	14-28 days
855	49	Hypertension	16	14-28 days
856	52	Hypertension	384	14-28 days
857	41	CRD	32	14-28 days
858	85	Hypertension	2	14-28 days
859	46	Hypertension	48	14-28 days
860	45	Hypertension	32	14-28 days
861	48	Cancer	128	14-28 days
862	49	Hypertension	8	14-28 days
863	88	Obesity	12	14-28 days
864	83	CAD	2	14-28 days
865	78	CRD	32	14-28 days
866	79	DM	64	14-28 days
867	85	Hypertension	32	14-28 days
868	74	DM	64	14-28 days
869	84	DM	24	14-28 days
870	84	CAD	8	14-28 days
871	72	Cancer	192	14-28 days
872	89	DM	384	14-28 days
873	63	CAD	96	14-28 days
874	63	CAD	8	14-28 days
875	83	CAD	64	14-28 days
876	71	DM	2	14-28 days
877	49	DM	64	14-28 days
878	45	Hypertension	128	14-28 days
879	53	Hypertension	96	14-28 days
880	50	CRD	16	14-28 days
881	62	DM	192	14-28 days
882	66	Hypertension	24	14-28 days
883	56	Hypertension	32	14-28 days
884	44	Obesity	192	14-28 days
885	45	Hypertension	96	14-28 days
886	46	Hypertension	128	14-28 days
887	48	DM	2	14-28 days
888	42	Obesity	64	14-28 days
889	54	Hypertension	128	14-28 days
890	57	CAD	32	14-28 days
891	64	CAD	24	14-28 days
892	63	Hypertension	16	14-28 days
893	51	CAD	16	14-28 days
894	85	CRD	128	14-28 days
895	44	Cancer	8	14-28 days
896	51	Hypertension	48	14-28 days
897	53	DM	6	14-28 days
898	66	CAD	64	14-28 days
899	73	CRD	192	14-28 days
900	79	DM	96	14-28 days
901	50	CAD	64	14-28 days
902	74	CRD	2	14-28 days
903	79	CAD	2	14-28 days
904	83	Cancer	48	14-28 days
905	82	Cancer	4	14-28 days
906	77	CAD	24	14-28 days
907	82	CAD	64	14-28 days
908	68	Cancer	24	14-28 days
909	91	DM	4	14-28 days
910	79	Hypertension	16	14-28 days
911	58	CAD	32	14-28 days
912	90	CRD	4	14-28 days
913	72	Hypertension	48	14-28 days
914	67	DM	6	14-28 days
915	41	Cancer	24	14-28 days
916	45	Hypertension	256	14-28 days
917	64	CAD	24	14-28 days
918	83	Cancer	4	14-28 days
919	57	CRD	8	14-28 days
920	52	Cancer	24	14-28 days
921	84	Cancer	16	14-28 days
922	84	CRD	32	14-28 days
923	74	CRD	48	14-28 days
924	77	CAD	64	14-28 days
925	76	CAD	2	14-28 days
926	70	DM	96	14-28 days
927	69	CAD	12	14-28 days
928	67	CAD	96	14-28 days
929	50	Hypertension	16	14-28 days
930	84	Cancer	6	14-28 days
931	63	Hypertension	96	14-28 days
932	63	CAD	96	14-28 days
933	48	Cancer	384	14-28 days
934	61	CAD	16	14-28 days
935	58	Hypertension	64	14-28 days
936	52	Cancer	12	14-28 days
937	87	Cancer	2	14-28 days
938	41	Hypertension	32	14-28 days
939	45	Cancer	16	14-28 days
940	69	Hypertension	32	14-28 days
941	66	Cancer	32	14-28 days
942	66	DM	128	14-28 days
943	44	DM	12	14-28 days
944	68	CAD	6	14-28 days
945	85	CRD	4	14-28 days
946	87	CRD	32	14-28 days
947	57	DM	12	14-28 days
948	57	CAD	32	14-28 days
949	86	DM	128	14-28 days
950	71	Hypertension	32	14-28 days
951	71	DM	12	14-28 days
952	56	CAD	96	14-28 days
953	84	DM	2	14-28 days
954	78	Hypertension	32	14-28 days
955	72	CRD	6	14-28 days
956	74	CAD	64	14-28 days
957	71	DM	384	14-28 days
958	62	Cancer	2	14-28 days
959	78	CAD	2	14-28 days
960	53	CAD	32	14-28 days
961	78	CAD	128	14-28 days
962	67	CRD	24	14-28 days
963	86	CRD	96	14-28 days
964	77	CAD	24	14-28 days
965	51	CAD	16	14-28 days
966	45	Hypertension	32	14-28 days
967	64	DM	24	14-28 days
968	72	CAD	6	3 months
969	67	Hypertension	4	3 months
970	63	Healthy	12	3 months
971	52	Hypertension	16	3 months
972	65	CRD	4	3 months
973	41	Obesity	8	3 months
974	60	DM	12	3 months
975	63	Hypertension	12	3 months
976	59	CRD	12	3 months
977	63	CRD	8	3 months
978	62	Healthy	6	3 months
979	44	Hypertension	4	3 months
980	60	Hypertension	4	3 months
981	60	CRD	2	3 months
982	73	Hypertension	6	3 months
983	69	DM	8	3 months
984	64	Hypertension	2	3 months
985	67	Hypertension	12	3 months
986	72	Hypertension	16	3 months
987	65	Hypertension	32	3 months
988	59	Obesity	32	3 months
989	46	Healthy	6	3 months
990	47	Healthy	4	3 months
991	58	Healthy	64	3 months
992	60	Healthy	12	3 months
993	60	Healthy	24	3 months
994	57	Healthy	4	3 months
995	63	Healthy	24	3 months
996	80	Healthy	4	3 months
997	64	Healthy	8	3 months
998	69	Healthy	4	3 months
999	64	Healthy	4	3 months
1000	63	Healthy	8	3 months
1001	64	Healthy	6	3 months
1002	64	Healthy	24	3 months
1003	64	Healthy	12	3 months
1004	65	Healthy	6	3 months
1005	65	CRD	2	3 months
1006	66	CRD	24	3 months
1007	61	DM	96	3 months
1008	59	DM	12	3 months
1009	61	DM	6	3 months
1010	58	DM	16	3 months
1011	55	Hypertension	16	3 months
1012	61	Hypertension	12	3 months
1013	54	Hypertension	24	3 months
1014	63	Hypertension	64	3 months
1015	66	Hypertension	8	3 months
1016	69	Hypertension	4	3 months
1017	63	CAD	2	3 months
1018	80	CAD	6	3 months
1019	74	CAD	12	3 months
1020	69	Healthy	8	3 months
1021	50	Healthy	2	3 months
1022	43	Healthy	6	3 months
1023	55	Healthy	4	3 months
1024	54	Hypertension	24	3 months
1025	63	Healthy	12	3 months
1026	57	DM	2	3 months
1027	46	Healthy	192	3 months
1028	57	Healthy	6	3 months
1029	68	Healthy	8	3 months
1030	67	Healthy	2	3 months
1031	69	Healthy	8	3 months
1032	47	Healthy	24	3 months
1033	67	Hypertension	24	3 months
1034	56	Healthy	2	3 months
1035	79	CRD	4	3 months
1036	64	Healthy	6	3 months
1037	51	Cancer	32	3 months
1038	43	Healthy	16	3 months
1039	51	Healthy	6	3 months
1040	49	Healthy	12	3 months
1041	64	Healthy	6	3 months
1042	59	Healthy	2	3 months
1043	64	Healthy	16	3 months
1044	51	Healthy	48	3 months
1045	65	Healthy	6	3 months
1046	51	Healthy	2	3 months
1047	55	Healthy	8	3 months
1048	62	Healthy	12	3 months
1049	62	Healthy	4	3 months
1050	60	Cancer	6	3 months
1051	63	CAD	12	3 months
1052	51	Hypertension	2	3 months
1053	62	DM	6	3 months
1054	59	DM	24	3 months
1055	66	Healthy	8	3 months
1056	61	Cancer	6	3 months
1057	52	Healthy	6	3 months
1058	41	Obesity	24	3 months
1059	65	Hypertension	6	3 months
1060	56	DM	12	3 months
1061	42	Obesity	16	3 months
1062	53	Cancer	12	3 months
1063	66	Healthy	6	3 months
1064	63	Healthy	24	3 months
1065	45	Healthy	8	3 months
1066	67	Hypertension	6	3 months
1067	43	Healthy	6	3 months
1068	62	Hypertension	4	3 months
1069	58	DM	48	3 months
1070	59	CAD	8	3 months
1071	65	Healthy	6	3 months
1072	69	CRD	8	3 months
1073	60	Hypertension	12	3 months
1074	51	Hypertension	12	3 months
1075	52	Hypertension	6	3 months
1076	55	Hypertension	24	3 months
1077	61	Healthy	12	3 months
1078	64	Healthy	2	3 months
1079	51	DM	6	3 months
1080	42	Healthy	6	3 months
1081	55	Healthy	8	3 months
1082	55	Obesity	6	3 months
1083	47	Healthy	8	3 months
1084	60	Healthy	6	3 months
1085	54	CRD	8	3 months
1086	52	CRD	24	3 months
1087	73	Cancer	16	3 months
1088	56	Cancer	6	3 months
1089	48	DM	6	3 months
1090	41	Hypertension	12	3 months
1091	60	Hypertension	2	3 months
1092	51	DM	8	3 months
1093	51	Cancer	4	3 months
1094	44	Healthy	16	3 months
1095	49	Hypertension	6	3 months
1096	66	CRD	6	3 months
1097	57	Obesity	4	3 months
1098	64	CAD	32	3 months
1099	63	Hypertension	4	3 months
1100	51	CRD	6	3 months
1101	53	Hypertension	2	3 months
1102	62	DM	4	3 months
1103	43	Cancer	2	3 months
1104	48	Cancer	64	3 months
1105	59	Cancer	4	3 months
1106	57	CRD	48	3 months
1107	54	DM	2	3 months
1108	66	Healthy	2	3 months
1109	51	Healthy	24	3 months
1110	68	Hypertension	16	3 months
1111	71	Hypertension	2	3 months
1112	60	Hypertension	16	3 months
1113	65	Hypertension	6	3 months
1114	77	Hypertension	32	3 months
1115	81	CAD	4	3 months
1116	68	DM	4	3 months
1117	67	CAD	8	3 months
1118	74	Hypertension	2	3 months
1119	81	Hypertension	2	3 months
1120	76	Healthy	6	3 months
1121	76	Healthy	12	3 months
1122	58	Hypertension	8	3 months
1123	46	Healthy	2	3 months
1124	42	CRD	12	3 months
1125	67	Hypertension	4	3 months
1126	65	DM	24	3 months
1127	73	CAD	12	3 months
1128	55	CAD	24	3 months
1129	63	DM	6	3 months
1130	67	Healthy	12	3 months
1131	63	Healthy	6	3 months
1132	53	CRD	6	3 months
1133	57	Cancer	96	3 months
1134	66	Healthy	2	3 months
1135	68	CRD	24	3 months
1136	67	CRD	6	3 months
1137	57	DM	8	3 months
1138	44	DM	4	3 months
1139	56	CAD	8	3 months
1140	68	Healthy	8	3 months
1141	66	Healthy	32	3 months
1142	65	Healthy	32	3 months
1143	64	Healthy	32	3 months
1144	67	Hypertension	12	3 months
1145	73	DM	2	3 months
1146	70	DM	4	3 months
1147	65	DM	2	3 months
1148	78	DM	12	3 months
1149	64	CAD	2	3 months
1150	67	Obesity	8	3 months
1151	64	Hypertension	4	3 months
1152	67	Hypertension	4	3 months
1153	72	DM	16	3 months
1154	70	Hypertension	6	3 months
1155	61	CRD	8	3 months
1156	71	CAD	2	3 months
1157	76	Hypertension	8	3 months
1158	60	DM	2	3 months
1159	62	CAD	6	3 months
1160	63	Hypertension	4	3 months
1161	60	Hypertension	24	3 months
1162	65	CAD	12	3 months
1163	66	Cancer	6	3 months
1164	50	Healthy	12	3 months
1165	59	CRD	32	3 months
1166	45	Healthy	24	3 months
1167	59	DM	8	3 months
1168	50	Healthy	6	3 months
1169	62	Hypertension	4	3 months
1170	65	Hypertension	12	3 months
1171	74	Hypertension	32	3 months
1172	52	Healthy	2	3 months
1173	68	CRD	12	3 months
1174	49	Obesity	16	3 months
1175	65	Healthy	6	3 months
1176	73	Hypertension	4	3 months
1177	59	Hypertension	8	3 months
1178	65	Hypertension	6	3 months
1179	44	Healthy	4	3 months
1180	73	CAD	6	3 months
1181	49	Healthy	2	3 months
1182	43	Healthy	32	3 months
1183	55	DM	2	3 months
1184	71	DM	4	3 months
1185	58	DM	4	3 months
1186	58	Hypertension	12	3 months
1187	55	Hypertension	2	3 months
1188	47	Healthy	12	3 months
1189	50	Healthy	12	3 months
1190	54	DM	2	3 months
1191	83	Hypertension	32	3 months
1192	89	DM	2	3 months
1193	72	Healthy	6	3 months
1194	53	Hypertension	48	3 months
1195	66	DM	4	3 months
1196	43	Healthy	4	3 months
1197	58	Healthy	8	3 months
1198	74	Hypertension	2	3 months
1199	74	DM	12	3 months
1200	72	Hypertension	2	3 months
1201	66	CAD	8	3 months
1202	81	CRD	4	3 months
1203	82	Healthy	12	3 months
1204	72	DM	12	3 months
1205	78	DM	24	3 months
1206	59	Healthy	4	3 months
1207	53	Healthy	2	3 months
1208	69	CAD	2	3 months
1209	53	Healthy	16	3 months
1210	54	Hypertension	16	3 months
1211	57	DM	8	3 months
1212	70	Hypertension	16	3 months
1213	67	Hypertension	24	3 months
1214	71	DM	2	3 months
1215	55	Healthy	16	3 months
1216	40	Healthy	16	3 months
1217	67	Healthy	8	3 months
1218	67	Hypertension	4	3 months
1219	63	Hypertension	6	3 months
1220	69	Healthy	24	3 months
1221	50	Healthy	8	3 months
1222	71	Hypertension	12	3 months
1223	61	CAD	4	3 months
1224	58	CAD	12	3 months
1225	58	Cancer	12	3 months
1226	42	Healthy	32	3 months
1227	79	Healthy	128	3 months
1228	76	DM	12	3 months
1229	57	CRD	24	3 months
1230	48	Healthy	12	3 months
1231	58	Cancer	12	3 months
1232	63	Healthy	2	3 months
1233	75	DM	16	3 months
1234	69	Hypertension	24	3 months
1235	79	Obesity	8	3 months
1236	68	DM	2	3 months
1237	66	Hypertension	4	3 months
1238	57	Healthy	6	3 months
1239	55	Healthy	12	3 months
1240	69	Hypertension	12	3 months
1241	63	DM	6	3 months
1242	57	Healthy	12	3 months
1243	64	Hypertension	8	3 months
1244	70	Healthy	24	3 months
1245	69	Healthy	8	3 months
1246	65	Healthy	32	3 months
1247	66	Healthy	32	3 months
1248	78	DM	6	3 months
1249	69	CRD	8	3 months
1250	67	Hypertension	12	3 months
1251	79	Hypertension	6	3 months
1252	72	CRD	4	3 months
1253	81	CRD	2	3 months
1254	73	CRD	4	3 months
1255	68	Healthy	12	3 months
1256	54	Hypertension	16	3 months
1257	70	DM	32	3 months
1258	64	Healthy	16	3 months
1259	66	DM	8	3 months
1260	75	Hypertension	2	3 months
1261	84	DM	32	3 months
1262	65	Hypertension	6	3 months
1263	71	CRD	4	3 months
1264	58	Healthy	4	3 months
1265	66	DM	8	3 months
1266	69	Hypertension	2	3 months
1267	57	Hypertension	8	3 months
1268	60	CRD	32	3 months
1269	67	CAD	4	3 months
1270	51	Healthy	2	3 months
1271	50	Obesity	16	3 months
1272	73	Cancer	12	3 months
1273	75	Healthy	4	3 months
1274	65	DM	2	3 months
1275	64	Hypertension	8	3 months
1276	69	DM	48	3 months
1277	68	Hypertension	4	3 months
1278	52	Cancer	16	3 months
1279	69	Healthy	8	3 months
1280	68	CAD	4	3 months
1281	53	Healthy	8	3 months
1282	58	Healthy	12	3 months
1283	68	CRD	16	3 months
1284	80	DM	24	3 months
1285	65	CRD	6	3 months
1286	44	Healthy	2	3 months
1287	53	Hypertension	6	3 months
1288	62	DM	4	3 months
1289	58	Healthy	16	3 months
1290	68	Hypertension	16	3 months
1291	68	Hypertension	8	3 months
1292	56	Healthy	4	3 months
1293	59	Hypertension	4	3 months
1294	66	Hypertension	24	3 months
1295	56	Healthy	16	3 months
1296	66	DM	8	3 months
1297	72	Hypertension	12	3 months
1298	56	Hypertension	32	3 months
1299	67	DM	6	3 months
1300	66	DM	6	3 months
1301	85	Healthy	8	3 months
1302	54	Healthy	4	3 months
1303	44	Healthy	4	3 months
1304	71	DM	16	3 months
1305	49	Hypertension	6	3 months
1306	65	DM	24	3 months
1307	58	Healthy	6	3 months
1308	69	DM	16	3 months
1309	64	Hypertension	24	3 months
1310	75	DM	12	3 months
1311	64	Healthy	6	3 months
1312	72	DM	16	3 months
1313	55	Healthy	4	3 months
1314	59	Healthy	8	3 months
1315	48	Healthy	4	3 months
1316	63	Healthy	24	3 months
1317	41	Healthy	4	3 months
1318	44	Hypertension	6	3 months
1319	66	Healthy	16	3 months
1320	52	DM	8	3 months
1321	70	Hypertension	6	3 months
1322	48	Healthy	8	3 months
1323	69	CAD	2	3 months
1324	62	Healthy	16	3 months
1325	72	Hypertension	8	3 months
1326	70	DM	6	3 months
1327	57	DM	4	3 months
1328	67	Obesity	2	3 months
1329	45	DM	16	3 months
1330	69	CAD	2	3 months
1331	61	Healthy	16	3 months
1332	56	Hypertension	32	3 months
1333	62	Healthy	4	3 months
1334	54	DM	48	3 months
1335	62	Hypertension	4	3 months
1336	59	Cancer	16	3 months
1337	62	Healthy	6	3 months
1338	57	Hypertension	8	3 months
1339	59	Cancer	8	3 months
1340	70	DM	16	3 months
1341	42	Cancer	2	3 months
1342	60	Hypertension	48	3 months
1343	75	DM	6	3 months
1344	77	CRD	6	3 months
1345	73	CRD	4	3 months
1346	77	CAD	12	3 months
1347	57	CRD	24	3 months
1348	74	Cancer	8	3 months
1349	69	CAD	2	3 months
1350	70	CAD	12	3 months
1351	70	CAD	6	3 months
1352	59	CRD	32	3 months
1353	56	CRD	12	3 months
1354	59	CAD	8	3 months
1355	78	Cancer	4	3 months
1356	70	CAD	8	3 months
1357	72	CAD	12	3 months
1358	64	DM	32	3 months
1359	64	CAD	32	3 months
1360	65	Hypertension	64	3 months
1361	63	Hypertension	12	3 months
1362	70	Cancer	6	3 months
1363	77	CAD	8	3 months
1364	57	CRD	4	3 months
1365	47	Cancer	48	3 months
1366	57	CAD	16	3 months
1367	65	Cancer	12	3 months
1368	67	CRD	24	3 months
1369	68	CAD	16	3 months
1370	51	DM	2	3 months
1371	70	Healthy	2	3 months
1372	64	DM	4	3 months
1373	78	CRD	6	3 months
1374	74	Healthy	2	3 months
1375	55	Hypertension	8	3 months
1376	42	DM	32	3 months
1377	83	Hypertension	6	3 months
1378	64	Obesity	24	3 months
1379	58	Healthy	24	3 months
1380	73	CRD	4	3 months
1381	60	Healthy	8	3 months
1382	62	Hypertension	48	3 months
1383	59	DM	6	3 months
1384	48	Hypertension	24	3 months
1385	57	Hypertension	48	3 months
1386	44	DM	8	3 months
1387	49	Healthy	2	3 months
1388	55	Healthy	16	3 months
1389	69	DM	6	3 months
1390	56	Hypertension	24	3 months
1391	69	DM	2	3 months
1392	67	Healthy	8	3 months
1393	55	Cancer	12	3 months
1394	70	DM	12	3 months
1395	57	DM	8	3 months
1396	73	Cancer	4	3 months
1397	82	Hypertension	12	3 months
1398	74	Hypertension	2	3 months
1399	62	DM	8	3 months
1400	69	Cancer	8	3 months
1401	56	Cancer	8	3 months
1402	64	DM	6	3 months
1403	63	DM	8	3 months
1404	73	Hypertension	24	3 months
1405	56	Hypertension	8	3 months
1406	58	Obesity	12	3 months
1407	68	Healthy	8	3 months
1408	70	DM	2	3 months
1409	71	Hypertension	4	3 months
1410	67	Healthy	2	3 months
1411	52	CAD	8	3 months
1412	58	Cancer	24	3 months
1413	71	CRD	2	3 months
1414	71	Cancer	2	3 months
1415	50	DM	8	3 months
1416	55	Healthy	48	3 months
1417	66	Hypertension	12	3 months
1418	57	CAD	8	3 months
1419	71	Healthy	2	3 months
1420	65	DM	2	3 months
1421	64	Healthy	6	3 months
1422	52	CRD	2	3 months
1423	47	Healthy	6	3 months
1424	68	DM	16	3 months
1425	52	Hypertension	6	3 months
1426	76	Healthy	16	3 months
1427	64	CAD	8	3 months
1428	59	Hypertension	12	3 months
1429	60	Cancer	8	3 months
1430	58	DM	16	3 months
1431	67	CRD	2	3 months
1432	53	CAD	12	3 months
1433	69	CAD	6	3 months
1434	62	CRD	32	3 months
1435	59	Hypertension	48	3 months
1436	67	CAD	6	3 months
1437	76	CAD	16	3 months
1438	51	Hypertension	2	3 months
1439	68	Hypertension	4	3 months
1440	69	CAD	8	3 months
1441	50	Hypertension	8	3 months
1442	75	CRD	8	3 months
1443	54	Hypertension	8	3 months
1444	74	CRD	6	3 months
1445	54	Obesity	4	3 months
1446	65	Obesity	12	3 months
1447	57	Cancer	2	3 months
1448	58	Obesity	8	3 months
1449	54	CRD	12	3 months
1450	66	Obesity	16	3 months
1451	57	Healthy	2	3 months
1452	58	Cancer	6	3 months
1453	58	DM	4	3 months
1454	58	DM	2	3 months
1455	56	DM	16	3 months
1456	56	Healthy	16	3 months
1457	68	DM	4	3 months
1458	66	Hypertension	2	3 months
1459	64	Healthy	6	3 months
1460	69	CRD	4	3 months
1461	75	Hypertension	16	3 months
1462	59	CAD	2	3 months
1463	56	Healthy	8	3 months
1464	57	Healthy	6	3 months
1465	59	CRD	8	3 months
1466	74	Hypertension	4	3 months
1467	58	Cancer	12	3 months
1468	51	DM	8	3 months
1469	62	Cancer	64	3 months
1470	59	DM	6	3 months
1471	67	CAD	6	3 months
1472	67	CAD	4	3 months
1473	68	CRD	6	3 months
1474	53	CRD	2	3 months
1475	67	Healthy	16	3 months
1476	65	CAD	2	3 months
1477	63	Healthy	24	3 months
1478	71	Hypertension	8	3 months
1479	76	CRD	16	3 months
1480	66	Healthy	4	3 months
1481	68	Healthy	12	3 months
1482	66	Hypertension	48	3 months
1483	65	Healthy	32	3 months
1484	69	Cancer	4	3 months
1485	50	Healthy	8	3 months
1486	65	Hypertension	48	3 months
1487	74	DM	6	3 months
1488	59	Hypertension	6	3 months
1489	69	CAD	8	3 months
1490	69	Hypertension	24	3 months
1491	55	Healthy	6	3 months
1492	68	DM	12	3 months
1493	55	Cancer	24	3 months
1494	67	Cancer	8	3 months
1495	65	CAD	48	3 months
1496	57	DM	6	3 months
1497	43	CAD	16	3 months
1498	66	CRD	24	3 months
1499	55	Healthy	8	3 months
1500	56	Healthy	4	3 months
1501	45	Cancer	8	3 months
1502	57	DM	6	3 months
1503	58	DM	8	3 months
1504	65	CRD	12	3 months
1505	53	Healthy	4	3 months
1506	47	CAD	2	3 months
1507	68	DM	8	3 months
1508	58	Hypertension	12	3 months
1509	59	Hypertension	12	3 months
1510	66	Healthy	16	3 months
1511	46	Hypertension	2	3 months
1512	60	CAD	12	3 months
1513	67	DM	2	3 months
1514	62	Cancer	24	3 months
1515	61	Cancer	2	3 months
1516	59	Cancer	32	3 months
1517	56	DM	8	3 months
1518	74	CRD	8	3 months
1519	67	CRD	32	3 months
1520	60	CRD	6	3 months
1521	60	Hypertension	4	3 months
1522	43	Hypertension	8	3 months
1523	66	DM	6	3 months
1524	55	Healthy	4	3 months
1525	58	CAD	4	3 months
1526	65	Healthy	6	3 months
1527	56	DM	12	3 months
1528	69	Hypertension	12	3 months
1529	76	CAD	48	3 months
1530	61	DM	6	3 months
1531	61	Cancer	2	3 months
1532	64	Hypertension	32	3 months
1533	69	Cancer	24	3 months
1534	48	Healthy	12	3 months
1535	68	Cancer	32	3 months
1536	40	Healthy	6	3 months
1537	64	Healthy	64	3 months
1538	64	Hypertension	4	3 months
1539	66	CRD	4	3 months
1540	69	CAD	12	3 months
1541	65	Hypertension	12	3 months
1542	43	Healthy	4	3 months
1543	61	Hypertension	16	3 months
1544	57	CAD	6	3 months
1545	59	DM	16	3 months
1546	67	DM	2	3 months
1547	65	DM	4	3 months
1548	59	Hypertension	6	3 months
1549	58	Hypertension	4	3 months
1550	53	Healthy	12	3 months
1551	53	Healthy	12	3 months
1552	68	Cancer	6	3 months
1553	59	DM	6	3 months
1554	48	DM	4	3 months
1555	42	Healthy	24	3 months
1556	58	Hypertension	16	3 months
1557	51	Cancer	8	3 months
1558	53	Hypertension	8	3 months
1559	72	DM	8	3 months
1560	65	Cancer	2	3 months
1561	55	Hypertension	6	3 months
1562	54	DM	2	3 months
1563	61	DM	4	3 months
1564	57	Cancer	2	3 months
1565	73	Obesity	6	3 months
1566	73	CAD	8	3 months
1567	61	CAD	6	3 months
1568	48	CAD	4	3 months
1569	83	Hypertension	2	3 months
1570	54	Healthy	12	3 months
1571	47	DM	12	3 months
1572	53	Hypertension	8	3 months
1573	63	Healthy	32	3 months
1574	77	Cancer	4	3 months
1575	64	CAD	4	3 months
1576	55	Obesity	8	3 months
1577	64	CRD	64	3 months
1578	63	Healthy	16	3 months
1579	50	CRD	4	3 months
1580	64	Healthy	6	3 months
1581	61	DM	12	3 months
1582	62	Healthy	2	3 months
1583	72	CAD	8	3 months
1584	63	DM	32	3 months
1585	67	DM	8	3 months
1586	57	Cancer	12	3 months
1587	42	Hypertension	16	3 months
1588	74	Cancer	12	3 months
1589	69	Cancer	24	3 months
1590	58	CAD	6	3 months
1591	68	Cancer	2	3 months
1592	64	Hypertension	24	3 months
1593	52	Healthy	12	3 months
1594	61	Hypertension	16	3 months
1595	68	Obesity	6	3 months
1596	51	Hypertension	6	3 months
1597	75	Cancer	12	3 months
1598	45	CRD	32	3 months
1599	59	Cancer	24	3 months
1600	65	Healthy	8	3 months
1601	71	Obesity	48	3 months
1602	58	Hypertension	24	3 months
1603	78	CRD	2	3 months
1604	52	Healthy	8	3 months
1605	59	DM	2	3 months
1606	56	DM	24	3 months
1607	72	DM	8	3 months
1608	75	Hypertension	12	3 months
1609	76	Hypertension	16	3 months
1610	60	Hypertension	16	3 months
1611	57	DM	12	3 months
1612	71	Hypertension	4	3 months
1613	65	CAD	8	3 months
1614	73	Hypertension	16	3 months
1615	73	CAD	12	3 months
1616	62	Healthy	16	3 months
1617	61	Hypertension	8	3 months
1618	63	CAD	32	3 months
1619	72	CRD	2	3 months
1620	65	Healthy	8	3 months
1621	61	Cancer	4	3 months
1622	69	Hypertension	8	3 months
1623	69	Hypertension	2	3 months
1624	64	Hypertension	12	3 months
1625	70	Hypertension	12	3 months
1626	73	DM	2	3 months
1627	51	Healthy	8	3 months
1628	56	DM	2	3 months
1629	59	DM	4	3 months
1630	65	Healthy	2	3 months
1631	70	DM	8	3 months
1632	59	CRD	6	3 months
1633	59	CAD	4	3 months
1634	65	Healthy	2	3 months
1635	61	Healthy	6	3 months
1636	56	DM	8	3 months
1637	44	Hypertension	64	3 months
1638	57	DM	6	3 months
1639	75	Hypertension	16	3 months
1640	67	DM	2	3 months
1641	41	Healthy	12	3 months
1642	59	Cancer	96	3 months
1643	70	Hypertension	4	3 months
1644	57	Hypertension	12	3 months
1645	46	CRD	8	3 months
1646	58	Hypertension	16	3 months
1647	64	DM	24	3 months
1648	68	DM	6	3 months
1649	65	Cancer	4	3 months
1650	66	DM	2	3 months
1651	58	DM	4	3 months
1652	63	Obesity	2	3 months
1653	70	CAD	4	3 months
1654	49	Hypertension	8	3 months
1655	55	Obesity	2	3 months
1656	58	Healthy	6	3 months
1657	66	Healthy	6	3 months
1658	49	DM	4	3 months
1659	52	Hypertension	6	3 months
1660	82	Hypertension	4	3 months
1661	69	Healthy	6	3 months
1662	59	Healthy	2	3 months
1663	59	Hypertension	4	3 months
1664	43	Hypertension	6	3 months
1665	59	Healthy	2	3 months
1666	63	Healthy	8	3 months
1667	75	CAD	96	3 months
1668	66	DM	24	3 months
1669	58	DM	48	3 months
1670	65	CRD	2	3 months
1671	44	CRD	2	3 months
1672	62	DM	12	3 months
1673	70	CAD	48	3 months
1674	44	Cancer	96	3 months
1675	52	Cancer	48	3 months
1676	57	Healthy	12	3 months
1677	83	CAD	2	3 months
1678	82	Hypertension	2	3 months
1679	72	Hypertension	24	3 months
1680	80	DM	12	3 months
1681	77	Hypertension	4	3 months
1682	45	Healthy	2	3 months
1683	78	DM	4	3 months
1684	58	Hypertension	24	3 months
1685	53	DM	4	3 months
1686	67	DM	12	3 months
1687	60	DM	16	3 months
1688	64	Healthy	24	3 months
1689	54	DM	2	3 months
1690	75	Hypertension	4	3 months
1691	67	Healthy	4	3 months
1692	67	DM	2	3 months
1693	71	CAD	4	3 months
1694	59	Hypertension	8	3 months
1695	79	Healthy	6	3 months
1696	59	Hypertension	12	3 months
1697	58	Cancer	16	3 months
1698	46	Healthy	16	3 months
1699	69	Hypertension	16	3 months
1700	70	Cancer	24	3 months
1701	56	Healthy	12	3 months
1702	78	Healthy	6	3 months
1703	55	Cancer	8	3 months
1704	68	Hypertension	4	3 months
1705	68	Hypertension	8	3 months
1706	65	Obesity	24	3 months
1707	51	Hypertension	4	3 months
1708	57	Hypertension	6	3 months
1709	60	Hypertension	12	3 months
1710	64	Hypertension	4	3 months
1711	53	DM	64	3 months
1712	51	DM	16	3 months
1713	70	Hypertension	4	3 months
1714	54	Obesity	8	3 months
1715	60	DM	16	3 months
1716	76	Healthy	16	3 months
1717	41	Healthy	8	3 months
1718	91	Obesity	2	3 months
1719	70	Hypertension	4	3 months
1720	55	Healthy	48	3 months
1721	60	Healthy	12	3 months
1722	66	Hypertension	4	3 months
1723	56	DM	4	3 months
1724	57	Hypertension	24	3 months
1725	47	Hypertension	6	3 months
1726	62	Hypertension	24	3 months
1727	52	Healthy	16	3 months
1728	63	DM	32	3 months
1729	44	Cancer	4	3 months
1730	69	CAD	2	3 months
1731	52	Hypertension	16	3 months
1732	63	CRD	12	3 months
1733	47	Cancer	8	3 months
1734	65	CAD	8	3 months
1735	61	CAD	12	3 months
1736	73	CAD	2	3 months
1737	58	Hypertension	32	3 months
1738	77	CAD	2	3 months
1739	79	CAD	2	3 months
1740	85	CRD	8	3 months
1741	55	DM	4	3 months
1742	66	CRD	12	3 months
1743	52	Hypertension	16	3 months
1744	41	CRD	2	3 months
1745	46	Hypertension	16	3 months
1746	45	Hypertension	24	3 months
1747	49	DM	32	3 months
1748	53	Hypertension	2	3 months
1749	57	CAD	4	3 months
1750	63	Hypertension	4	3 months
1751	51	CAD	8	3 months
1752	44	Cancer	6	3 months
1753	51	Hypertension	24	3 months
1754	53	DM	6	3 months
1755	45	Hypertension	4	3 months
1756	64	DM	48	3 months
1757	50	CRD	12	3 months
1758	72	CAD	2	6 months
1759	67	Hypertension	6	6 months
1760	63	Healthy	4	6 months
1761	52	Hypertension	64	6 months
1762	65	CRD	8	6 months
1763	41	Obesity	8	6 months
1764	60	DM	4	6 months
1765	63	Hypertension	12	6 months
1766	59	CRD	8	6 months
1767	63	CRD	16	6 months
1768	62	Healthy	2	6 months
1769	44	Hypertension	8	6 months
1770	60	Hypertension	2	6 months
1771	60	CRD	2	6 months
1772	73	Hypertension	8	6 months
1773	69	DM	12	6 months
1774	64	Hypertension	6	6 months
1775	67	Hypertension	24	6 months
1776	72	Hypertension	2	6 months
1777	65	Hypertension	16	6 months
1778	59	Obesity	12	6 months
1779	46	Healthy	4	6 months
1780	47	Healthy	4	6 months
1781	58	Healthy	96	6 months
1782	60	Healthy	2	6 months
1783	60	Healthy	24	6 months
1784	57	Healthy	4	6 months
1785	63	Healthy	6	6 months
1786	80	Healthy	4	6 months
1787	64	Healthy	8	6 months
1788	69	Healthy	2	6 months
1789	64	Healthy	4	6 months
1790	63	Healthy	6	6 months
1791	64	Healthy	2	6 months
1792	64	Healthy	16	6 months
1793	64	Healthy	12	6 months
1794	65	Healthy	2	6 months
1795	65	CRD	2	6 months
1796	66	CRD	2	6 months
1797	66	CRD	12	6 months
1798	61	DM	96	6 months
1799	59	DM	24	6 months
1800	61	DM	6	6 months
1801	58	DM	8	6 months
1802	55	Hypertension	12	6 months
1803	61	Hypertension	6	6 months
1804	54	Hypertension	8	6 months
1805	63	Hypertension	2	6 months
1806	66	Hypertension	6	6 months
1807	69	Hypertension	6	6 months
1808	63	CAD	2	6 months
1809	80	CAD	4	6 months
1810	74	CAD	16	6 months
1811	69	Healthy	4	6 months
1812	50	Healthy	4	6 months
1813	43	Healthy	12	6 months
1814	54	Hypertension	64	6 months
1815	63	Healthy	6	6 months
1816	57	DM	2	6 months
1817	46	Healthy	128	6 months
1818	57	Healthy	6	6 months
1819	68	Healthy	12	6 months
1820	67	Healthy	6	6 months
1821	69	Healthy	8	6 months
1822	47	Healthy	12	6 months
1823	67	Hypertension	12	6 months
1824	56	Healthy	2	6 months
1825	79	CRD	32	6 months
1826	64	Healthy	8	6 months
1827	51	Cancer	24	6 months
1828	43	Healthy	6	6 months
1829	51	Healthy	4	6 months
1830	49	Healthy	6	6 months
1831	64	Healthy	12	6 months
1832	59	Healthy	6	6 months
1833	64	Healthy	6	6 months
1834	51	Healthy	96	6 months
1835	65	Healthy	4	6 months
1836	51	Healthy	2	6 months
1837	55	Healthy	6	6 months
1838	62	Healthy	6	6 months
1839	62	Healthy	2	6 months
1840	60	Cancer	16	6 months
1841	63	CAD	32	6 months
1842	51	Hypertension	2	6 months
1843	62	DM	6	6 months
1844	59	DM	32	6 months
1845	66	Healthy	4	6 months
1846	66	Cancer	6	6 months
1847	61	Cancer	6	6 months
1848	52	Healthy	6	6 months
1849	50	Healthy	12	6 months
1850	41	Obesity	16	6 months
1851	65	Hypertension	8	6 months
1852	56	DM	4	6 months
1853	42	Obesity	16	6 months
1854	53	Cancer	24	6 months
1855	66	Healthy	6	6 months
1856	63	Healthy	24	6 months
1857	45	Healthy	8	6 months
1858	67	Hypertension	4	6 months
1859	43	Healthy	6	6 months
1860	62	Hypertension	8	6 months
1861	58	DM	24	6 months
1862	59	CAD	24	6 months
1863	65	Healthy	4	6 months
1864	69	CRD	12	6 months
1865	60	Hypertension	2	6 months
1866	65	CAD	6	6 months
1867	51	Hypertension	6	6 months
1868	52	Hypertension	8	6 months
1869	55	Hypertension	32	6 months
1870	61	Healthy	24	6 months
1871	64	Healthy	4	6 months
1872	51	DM	2	6 months
1873	42	Healthy	8	6 months
1874	55	Healthy	8	6 months
1875	55	Obesity	4	6 months
1876	47	Healthy	6	6 months
1877	60	Healthy	4	6 months
1878	54	CRD	16	6 months
1879	52	CRD	32	6 months
1880	73	Cancer	2	6 months
1881	56	Cancer	6	6 months
1882	48	DM	8	6 months
1883	41	Hypertension	12	6 months
1884	60	Hypertension	2	6 months
1885	51	DM	2	6 months
1886	68	CRD	24	6 months
1887	51	Cancer	16	6 months
1888	44	Healthy	12	6 months
1889	49	Hypertension	4	6 months
1890	66	CRD	8	6 months
1891	57	Obesity	6	6 months
1892	64	CAD	24	6 months
1893	63	Hypertension	2	6 months
1894	51	CRD	6	6 months
1895	53	Hypertension	2	6 months
1896	62	DM	2	6 months
1897	43	Cancer	2	6 months
1898	48	Cancer	24	6 months
1899	63	DM	4	6 months
1900	54	DM	2	6 months
1901	66	Healthy	4	6 months
1902	51	Healthy	6	6 months
1903	68	Hypertension	4	6 months
1904	71	Hypertension	2	6 months
1905	60	Hypertension	6	6 months
1906	65	Hypertension	4	6 months
1907	77	Hypertension	16	6 months
1908	81	CAD	4	6 months
1909	68	DM	4	6 months
1910	67	CAD	4	6 months
1911	74	Hypertension	4	6 months
1912	81	Hypertension	2	6 months
1913	76	Healthy	6	6 months
1914	76	Healthy	6	6 months
1915	58	Hypertension	4	6 months
1916	46	Healthy	2	6 months
1917	42	CRD	6	6 months
1918	67	Hypertension	2	6 months
1919	65	DM	12	6 months
1920	73	CAD	16	6 months
1921	55	CAD	12	6 months
1922	63	DM	6	6 months
1923	67	Healthy	12	6 months
1924	63	Healthy	4	6 months
1925	53	CRD	8	6 months
1926	57	Cancer	24	6 months
1927	66	Healthy	4	6 months
1928	59	CRD	48	6 months
1929	68	CRD	24	6 months
1930	67	CRD	8	6 months
1931	57	DM	12	6 months
1932	44	DM	12	6 months
1933	56	CAD	4	6 months
1934	68	Healthy	8	6 months
1935	66	Healthy	8	6 months
1936	65	Healthy	16	6 months
1937	64	Healthy	12	6 months
1938	67	Hypertension	12	6 months
1939	73	DM	2	6 months
1940	70	DM	2	6 months
1941	65	DM	2	6 months
1942	78	DM	6	6 months
1943	64	CAD	2	6 months
1944	67	Obesity	128	6 months
1945	64	Hypertension	6	6 months
1946	67	Hypertension	2	6 months
1947	72	DM	6	6 months
1948	70	Hypertension	4	6 months
1949	61	CRD	2	6 months
1950	71	CAD	2	6 months
1951	76	Hypertension	12	6 months
1952	60	DM	64	6 months
1953	62	CAD	6	6 months
1954	63	Hypertension	2	6 months
1955	45	Healthy	64	6 months
1956	59	DM	4	6 months
1957	50	Healthy	16	6 months
1958	62	Hypertension	6	6 months
1959	65	Hypertension	6	6 months
1960	74	Hypertension	48	6 months
1961	52	Healthy	4	6 months
1962	49	Obesity	8	6 months
1963	65	Healthy	16	6 months
1964	73	Hypertension	12	6 months
1965	44	Healthy	6	6 months
1966	49	Healthy	2	6 months
1967	43	Healthy	24	6 months
1968	55	DM	4	6 months
1969	71	DM	4	6 months
1970	58	DM	8	6 months
1971	58	Hypertension	8	6 months
1972	55	Hypertension	4	6 months
1973	47	Healthy	12	6 months
1974	50	Healthy	16	6 months
1975	54	DM	2	6 months
1976	83	Hypertension	2	6 months
1977	89	DM	6	6 months
1978	72	Healthy	8	6 months
1979	53	Hypertension	12	6 months
1980	66	DM	16	6 months
1981	43	Healthy	8	6 months
1982	58	Healthy	16	6 months
1983	74	Hypertension	2	6 months
1984	74	DM	12	6 months
1985	72	Hypertension	4	6 months
1986	66	CAD	2	6 months
1987	81	CRD	4	6 months
1988	82	Healthy	6	6 months
1989	72	DM	16	6 months
1990	78	DM	12	6 months
1991	59	Healthy	2	6 months
1992	53	Healthy	4	6 months
1993	53	Healthy	16	6 months
1994	54	Hypertension	12	6 months
1995	57	DM	4	6 months
1996	70	Hypertension	16	6 months
1997	67	Hypertension	4	6 months
1998	71	DM	2	6 months
1999	55	Healthy	12	6 months
[truncated: 509 more rows]
