# Supplementary material for: Retrospective study of the immunogenicity and safety of the CoronaVac SARS-CoV-2 vaccine in people with underlying medical conditions
Source: Commun Med (Lond). 2022 Nov 25;2:151. doi: 10.1038/s43856-022-00216-2 (PMC9700702; doi:10.1038/s43856-022-00216-2)
Supplement: Supplementary file 3 — Supplementary Data 3 [file 43856_2022_216_MOESM3_ESM.xlsx]

## Sheet: Sheet1
Sequence Number	Disease type	AIM+ CD4+	AIM+ CD8+	AIM protpcol *
1	CAD	0.00844	0	SMN_highV_AB_HN2
2	CAD	0.00249	0	SMN_highV_AB_HN2			* AIM protocol：
3	CAD	0.092	0	SMN_highV_AB_HN2				1) SMN: peptide pool for T cell stimulation contains peptides cover the entire Spike, M, and N protein.
4	CAD	0.00204	0.00428	SMN_highV_AB_no40_HNK2				2) highV/lowV: two voltage had used for flow cytometry in this study, high or low.
5	CAD	0.052	0.022	SMN_highV_AB_no40_HNK2				3) AB/Dark: two kind of serum used for T cell culture, AB for Human AB Serum (Gemini Bioproducts); Dark for home-made serum.
6	CAD	0.26757	0.0151	SMN_highV_AB_no40_HNK2				4) no40/ : no40 for no anti-CD40 antibody used in AIM assay; no label for anti-CD40 antibody used.
7	CAD	0.058	0.00349	SMN_highV_AB_no40_HNK2				5) HNK2/HNK3: HNK2 for 3 Month post two-dose CoronaVac; HNK3 for 6 Month post two-dose CoronaVac.
8	CAD	0.13686	0	SMN_highV_AB_no40_HNK2
9	CAD	0.03393	0.03317	SMN_highV_AB_no40_HNK2
10	CAD	0.0618	0	SMN_highV_AB_no40_HNK2
11	CAD	0.032	0.01009	SMN_highV_AB_no40_HNK2
12	CAD	0.04861	0	SMN_highV_AB_no40_HNK2
13	CAD	0.02221	0	SMN_highV_AB_no40_HNK2
14	CAD	0.12	0	SMN_highV_Dark_HN2
15	CAD	0.01924	0	SMN_lowV_AB_HN2
16	CAD	0.016	0	SMN_lowV_Dark_HN2
17	CAD	0.273	0.038	SMN_lowV_Dark_HN2
18	CAD	0.033	0	SMN_lowV_Dark_HN2
19	CAD	0.00648	0	SMN_lowV_Dark_HN2
20	CAD	0.11	0	SMN_lowV_Dark_HN2
21	CAD	0.11	0.01029	SMN_lowV_Dark_HN2
22	Cancer	0	0	SMN_highV_AB_HN2
23	Cancer	0.036	0	SMN_highV_AB_HN2
24	Cancer	0.019	0.02351	SMN_highV_AB_HN2
25	Cancer	0.026	0.00831	SMN_highV_AB_HN2
26	Cancer	0.229	0.063	SMN_highV_AB_no40_HNK2
27	Cancer	0.00477	0	SMN_lowV_AB_HN2
28	Cancer	0.013	0.016	SMN_lowV_AB_HN2
29	Cancer	0.04022	0.012	SMN_lowV_AB_HN2
30	Cancer	0.27	0.016	SMN_lowV_Dark_HN2
31	CRD	0.00883	0	SMN_highV_AB_HN2
32	CRD	0.00488	0.00938	SMN_highV_AB_HN2
33	CRD	0.000761	0.00404	SMN_highV_AB_HN2
34	CRD	0.54333	0.05393	SMN_highV_AB_HN2
35	CRD	0.071065	0.054	SMN_highV_AB_HN2
36	CRD	0.12099	0.061	SMN_highV_AB_HN2
37	CRD	0.117	0.014	SMN_highV_AB_HN2
38	CRD	0.14607	0.00764	SMN_highV_AB_no40_HNK2
39	CRD	0.03829	0	SMN_highV_AB_no40_HNK2
40	CRD	0.18	0.00702	SMN_highV_AB_no40_HNK2
41	CRD	0.09125	0.00446	SMN_highV_AB_no40_HNK2
42	CRD	0.023	0	SMN_highV_Dark_HN2
43	CRD	0.02736	0	SMN_highV_Dark_HN2
44	CRD	0.0852	0.041	SMN_lowV_Dark_HN2
45	CRD	0.181	0.032	SMN_lowV_Dark_HN2
46	CRD	0.027	0	SMN_lowV_Dark_HN2
47	CRD	0.114	0	SMN_lowV_Dark_HN2
48	CRD	0.047	0	SMN_lowV_Dark_HN2
49	DM	0.0068	0	SMN_highV_AB_HN2
50	DM	0.00713	0	SMN_highV_AB_HN2
51	DM	0.12	0.022	SMN_highV_AB_HN2
52	DM	0.00382	0	SMN_highV_AB_HN2
53	DM	0.17	0.027	SMN_highV_AB_HN2
54	DM	0.24887	0.077	SMN_highV_AB_HN2
55	DM	0.34161	0.05413	SMN_highV_AB_HN2
56	DM	0.02584	0	SMN_highV_AB_HN2
57	DM	0.17022	0.04839	SMN_highV_AB_HN2
58	DM	0.0744	0.00477	SMN_highV_AB_HN2
59	DM	0.09694	0.00612	SMN_highV_AB_no40_HNK2
60	DM	0.074	0.01254	SMN_highV_AB_no40_HNK2
61	DM	0.076	0.1	SMN_highV_AB_no40_HNK2
62	DM	0.085	0.019	SMN_lowV_AB_HN2
63	DM	0	0	SMN_lowV_AB_HN2
64	DM	0.03379	0	SMN_lowV_Dark_HN2
65	DM	0.007	0.19	SMN_lowV_Dark_HN2
66	DM	0.16666	0.08634	SMN_lowV_Dark_HN2
67	DM	0.021	0.06	SMN_lowV_Dark_HN2
68	DM	0.19	0.02	SMN_lowV_Dark_HN2
69	DM	0.217	0.139	SMN_lowV_Dark_HN2
70	DM	0.07972	0.021	SMN_lowV_Dark_HN2
71	Healthy	0.00556	0.012	SMN_highV_AB_HN2
72	Healthy	0.105	0	SMN_highV_AB_HN2
73	Healthy	0	0	SMN_highV_AB_HN2
74	Healthy	0.14871	0.07438	SMN_highV_AB_HN2
75	Healthy	0	0	SMN_highV_AB_HN2
76	Healthy	0	0	SMN_highV_AB_HN2
77	Healthy	0.23865	0.08127	SMN_highV_AB_HN2
78	Healthy	0.01488	0	SMN_highV_AB_HN2
79	Healthy	0.00479	0	SMN_highV_AB_HN2
80	Healthy	0.025	0	SMN_highV_AB_HN2
81	Healthy	0.022	0	SMN_highV_AB_HN2
82	Healthy	0.089	0.05788	SMN_highV_AB_HN2
83	Healthy	0.066	0.017	SMN_highV_AB_HN2
84	Healthy	0.00868	0	SMN_highV_AB_HN2
85	Healthy	0.42	0.035	SMN_highV_AB_HN2
86	Healthy	0.02002	0.007	SMN_highV_AB_HN2
87	Healthy	0.05147	0.002514	SMN_highV_AB_HN2
88	Healthy	0.05049	0.01358	SMN_highV_AB_HN2
89	Healthy	0.05438	0	SMN_highV_AB_HN2
90	Healthy	0.01404	0.00438	SMN_highV_AB_HN2
91	Healthy	0.02627	0.031	SMN_highV_AB_HN2
92	Healthy	0.23507	0	SMN_highV_AB_HN2
93	Healthy	0.147	0.02687	SMN_highV_AB_HN2
94	Healthy	0.023	0.021	SMN_highV_Dark_HN2
95	Healthy	0.07102	0.013	SMN_highV_Dark_HN2
96	Healthy	0	0	SMN_lowV_AB_HN2
97	Healthy	0.11	0.14	SMN_lowV_AB_HN2
98	Healthy	0	0	SMN_lowV_AB_HN2
99	Healthy	0.00585	0	SMN_lowV_AB_HN2
100	Healthy	0.067	0.036	SMN_lowV_AB_HN2
101	Healthy	0.07917	0	SMN_lowV_AB_HN2
102	Healthy	0.00676	0	SMN_lowV_AB_HN2
103	Healthy	0.082	0.00566	SMN_lowV_AB_HN2
104	Healthy	0.072	0	SMN_lowV_AB_HN2
105	Healthy	0.1677	0.11423	SMN_lowV_AB_HN2
106	Healthy	0.023	0.023	SMN_lowV_AB_HN2
107	Healthy	0	0	SMN_lowV_AB_HN2
108	Healthy	0.05999	0.02786	SMN_lowV_AB_HN2
109	Healthy	0.04576	0.01804	SMN_lowV_AB_HN2
110	Healthy	0.11746	0.024	SMN_lowV_Dark_HN2
111	Healthy	0.21503	0.23	SMN_lowV_Dark_HN2
112	Healthy	0.04669	0.00766	SMN_lowV_Dark_HN2
113	Healthy	0.028	0.139	SMN_lowV_Dark_HN2
114	Healthy	0.01973	0	SMN_lowV_Dark_HN2
115	Healthy	0.016	0	SMN_lowV_Dark_HN2
116	Healthy	0.17	0	SMN_lowV_Dark_HN2
117	Healthy	0.023	0.052	SMN_lowV_Dark_HN2
118	Healthy	0.038	0.003	SMN_lowV_Dark_HN2
119	Healthy	0.03165	0	SMN_lowV_Dark_HN2
120	Healthy	0.17784	0.021	SMN_lowV_Dark_HN2
121	Healthy	0.213	0.087	SMN_lowV_Dark_HN2
122	Healthy	0.02627	0.02	SMN_lowV_Dark_HN2
123	Healthy	0.06685	0.01667	SMN_lowV_Dark_HN2
124	Healthy	0.12302	0.045	SMN_lowV_Dark_HN2
125	Healthy	0.223	0.018	SMN_lowV_Dark_HN2
126	Healthy	0.027	6e-05	SMN_lowV_Dark_HN2
127	Hypertension	0	0	SMN_highV_AB_HN2
128	Hypertension	0.059	0.00664	SMN_highV_AB_HN2
129	Hypertension	0	0	SMN_highV_AB_HN2
130	Hypertension	0.073	0	SMN_highV_AB_HN2
131	Hypertension	0.019	0	SMN_highV_AB_HN2
132	Hypertension	0.012	0.00467	SMN_highV_AB_HN2
133	Hypertension	0.00349	0	SMN_highV_AB_HN2
134	Hypertension	0	0	SMN_highV_AB_HN2
135	Hypertension	0.01349	0	SMN_highV_AB_HN2
136	Hypertension	0.00563	0.00814	SMN_highV_AB_HN2
137	Hypertension	0.04319	0	SMN_highV_AB_HN2
138	Hypertension	0.04128	0.01092	SMN_highV_AB_HN2
139	Hypertension	0.15571	0	SMN_highV_AB_HN2
140	Hypertension	0.03943	0	SMN_highV_AB_HN2
141	Hypertension	0.17236	0	SMN_highV_AB_HN2
142	Hypertension	0.02082	0	SMN_highV_AB_HN2
143	Hypertension	0.10852	0	SMN_highV_AB_HN2
144	Hypertension	0.12756	0.00925	SMN_highV_AB_HN2
145	Hypertension	0.07592	0.00042	SMN_highV_AB_HN2
146	Hypertension	0.035	0	SMN_highV_AB_HN2
147	Hypertension	0.129	0	SMN_highV_AB_HN2
148	Hypertension	0.04855	0.00569	SMN_highV_Dark_HN2
149	Hypertension	0.19	0	SMN_highV_Dark_HN2
150	Hypertension	0.024	0	SMN_lowV_AB_HN2
151	Hypertension	0	0.016	SMN_lowV_AB_HN2
152	Hypertension	0.37	0.035	SMN_lowV_AB_HN2
153	Hypertension	0	0	SMN_lowV_AB_HN2
154	Hypertension	0.035	0	SMN_lowV_AB_HN2
155	Hypertension	0.03251	0	SMN_lowV_AB_HN2
156	Hypertension	0.06167	0.036	SMN_lowV_AB_HN2
157	Hypertension	0.21505	0.045	SMN_lowV_Dark_HN2
158	Hypertension	0.072	0	SMN_lowV_Dark_HN2
159	Hypertension	0.0042	0.00026	SMN_lowV_Dark_HN2
160	Hypertension	0.012	0	SMN_lowV_Dark_HN2
161	Hypertension	0.03845	0.055	SMN_lowV_Dark_HN2
162	Hypertension	0.163	0.042	SMN_lowV_Dark_HN2
163	Obesity	0.00658	0	SMN_highV_AB_HN2
164	Obesity	0.00638	0	SMN_highV_AB_HN2
165	Obesity	0.375	0.086	SMN_highV_AB_HN2
166	Obesity	0	0	SMN_lowV_AB_HN2
167	Obesity	0.042	0.001	SMN_lowV_Dark_HN2
168	CAD	0.043354	0.085	SMN_highV_AB_HN3
169	CAD	0.016	0	SMN_highV_AB_HN3
170	CAD	0.075	0.062	SMN_highV_AB_HN3
171	CAD	0.09261	0	SMN_highV_AB_HN3
172	CAD	0.089	0.0049	SMN_highV_AB_no40_HN3
173	CAD	0.048	0.00179	SMN_highV_AB_no40_HN3
174	CAD	0.14	0.04	SMN_highV_AB_no40_HNK3
175	CAD	0.01671	0	SMN_highV_AB_no40_HNK3
176	CAD	0.234	0.05	SMN_highV_AB_no40_HNK3
177	CAD	0.236	0	SMN_highV_AB_no40_HNK3
178	CAD	0.065	0.013	SMN_highV_AB_no40_HNK3
179	CAD	0.099	0.002	SMN_highV_AB_no40_HNK3
180	CAD	0.11	0.14	SMN_highV_AB_no40_HNK3
181	CAD	0.057	0	SMN_highV_AB_no40_HNK3
182	CAD	0.039	0	SMN_highV_AB_no40_HNK3
183	CAD	0.07043	0	SMN_highV_AB_no40_HNK3
184	CAD	0.284	0.013	SMN_highV_AB_no40_HNK3
185	CAD	0.14389	0	SMN_highV_AB_no40_HNK3
186	CAD	0.034	0.0024	SMN_highV_AB_no40_HNK3
187	CAD	0.046	0	SMN_highV_AB_no40_HNK3
188	CAD	0.052	0	SMN_highV_AB_no40_HNK3
189	CAD	0.00717	0	SMN_highV_AB_no40_HN3
190	CAD	0.036	0.03135	SMN_highV_AB_no40_HN3
191	CAD	0.09743	0.05184	SMN_highV_AB_no40_HN3
192	CAD	0.10392	0.092	SMN_highV_AB_no40_HN3
193	CAD	0.02306	0.00637	SMN_highV_AB_no40_HN3
194	CAD	0.00964	0	SMN_highV_AB_no40_HN3
195	Cancer	0.18	0.01599	SMN_highV_AB_HN3
196	Cancer	0.026195	0.00158	SMN_highV_AB_HN3
197	Cancer	0.02208	0.00812	SMN_highV_AB_HN3
198	Cancer	0.07217	0.02	SMN_highV_AB_HN3
199	Cancer	0.34	0.01586	SMN_highV_AB_no40_HN3
200	Cancer	0	0	SMN_highV_AB_no40_HN3
201	Cancer	0	0	SMN_highV_AB_no40_HNK3
202	Cancer	0.061	0.146	SMN_highV_AB_no40_HNK3
203	Cancer	0.006	0	SMN_highV_AB_no40_HNK3
204	Cancer	0.051	0.0044	SMN_highV_AB_no40_HNK3
205	Cancer	0.10164	0.007502	SMN_highV_AB_no40_HNK3
206	Cancer	0.221	0.029	SMN_highV_AB_no40_HNK3
207	Cancer	0.093	0.144	SMN_highV_AB_no40_HNK3
208	Cancer	0.18381	0.014	SMN_highV_AB_no40_HNK3
209	Cancer	0.137	0.08	SMN_highV_AB_no40_HNK3
210	Cancer	0	0	SMN_highV_AB_no40_HNK3
211	Cancer	0.078	0.00407	SMN_highV_AB_no40_HNK3
212	Cancer	0.098	0	SMN_highV_AB_no40_HNK3
213	Cancer	0.008	0.097	SMN_highV_AB_no40_HNK3
214	Cancer	0	0	SMN_highV_AB_no40_HNK3
215	Cancer	0.07879	0.00405	SMN_highV_AB_no40_HN3
216	Cancer	0.29	0.01045	SMN_highV_AB_no40_HN3
217	CRD	0.0567	0	SMN_highV_AB_HN3
218	CRD	0.13	0	SMN_highV_AB_HN3
219	CRD	0.328	0.02	SMN_highV_AB_HN3
220	CRD	0.486	0	SMN_highV_AB_HN3
221	CRD	0.08226	0.045	SMN_highV_AB_no40_HN3
222	CRD	0.10861	0.00595	SMN_highV_AB_no40_HN3
223	CRD	0.08568	0.00577	SMN_highV_AB_no40_HNK3
224	CRD	0.03103	0	SMN_highV_AB_no40_HNK3
225	CRD	0.08	0.07709	SMN_highV_AB_no40_HNK3
226	CRD	0.07314	0.04654	SMN_highV_AB_no40_HNK3
227	CRD	0	0	SMN_highV_AB_no40_HNK3
228	CRD	0	0	SMN_highV_AB_no40_HNK3
229	CRD	0.225	0.01065	SMN_highV_AB_no40_HNK3
230	CRD	0.11	0.01	SMN_highV_AB_no40_HNK3
231	CRD	0.094	0	SMN_highV_AB_no40_HNK3
232	CRD	0.062	0.028	SMN_highV_AB_no40_HNK3
233	CRD	0.089	0.00347	SMN_highV_AB_no40_HNK3
234	CRD	0.04302	0.00586	SMN_highV_AB_no40_HN3
235	CRD	0.09889	0	SMN_highV_AB_no40_HN3
236	CRD	0.07141	0.045	SMN_highV_AB_no40_HN3
237	CRD	0.02741	0.00571	SMN_highV_AB_no40_HN3
238	DM	0.203	0.11	SMN_highV_AB_HN3
239	DM	0.05116	0.016	SMN_highV_AB_HN3
240	DM	0.04363	0	SMN_highV_AB_HN3
241	DM	0.475	0.01946	SMN_highV_AB_HN3
242	DM	0.15191	0.046	SMN_highV_AB_HN3
243	DM	0.252	0.173	SMN_highV_AB_HN3
244	DM	0.099	0.033	SMN_highV_AB_HN3
245	DM	0.028	0.01308	SMN_highV_AB_HN3
246	DM	0.062	0.027	SMN_highV_AB_HN3
247	DM	0.36895	0.02062	SMN_highV_AB_HN3
248	DM	0.128	0.016	SMN_highV_AB_no40_HN3
249	DM	0.067454	0.076	SMN_highV_AB_no40_HN3
250	DM	0.01443	0.00257	SMN_highV_AB_no40_HN3
251	DM	0.04063	0.00541	SMN_highV_AB_no40_HN3
252	DM	0.023379	0.00799	SMN_highV_AB_no40_HN3
253	DM	0.241	0.323	SMN_highV_AB_no40_HNK3
254	DM	0	0	SMN_highV_AB_no40_HNK3
255	DM	0.196	0.008	SMN_highV_AB_no40_HNK3
256	DM	0.03	0.06	SMN_highV_AB_no40_HNK3
257	DM	0.01228	0	SMN_highV_AB_no40_HN3
258	DM	0.09645	0.036	SMN_highV_AB_no40_HN3
259	DM	0.1837	0.02954	SMN_highV_AB_no40_HN3
260	DM	0.17057	0.013	SMN_highV_AB_no40_HN3
261	DM	0.06354	0.0093	SMN_highV_AB_no40_HN3
262	DM	0.039	0.00374	SMN_highV_AB_no40_HN3
263	DM	0.00325	0.03198	SMN_highV_AB_no40_HN3
264	DM	0.05599	0.00996	SMN_highV_AB_no40_HN3
265	Healthy	0.16	0.00809	SMN_highV_AB_HN3
266	Healthy	0.06544	0	SMN_highV_AB_HN3
267	Healthy	0.011	0	SMN_highV_AB_HN3
268	Healthy	0.02177	0.01054	SMN_highV_AB_HN3
269	Healthy	0.23319	0.07836	SMN_highV_AB_HN3
270	Healthy	0.17	0.02645	SMN_highV_AB_HN3
271	Healthy	0.209	0.03091	SMN_highV_AB_HN3
272	Healthy	0.07057	0.025	SMN_highV_AB_HN3
273	Healthy	0.08131	0	SMN_highV_AB_HN3
274	Healthy	0.37067	0.15	SMN_highV_AB_HN3
275	Healthy	0.03405	0.00815	SMN_highV_AB_HN3
276	Healthy	0.0587	0.01105	SMN_highV_AB_HN3
277	Healthy	0.05663	0.00405	SMN_highV_AB_HN3
278	Healthy	0.019	0	SMN_highV_AB_HN3
279	Healthy	0.17416	0.06913	SMN_highV_AB_HN3
280	Healthy	0.07723	0.00973	SMN_highV_AB_HN3
281	Healthy	0.386	0.041	SMN_highV_AB_HN3
282	Healthy	0.02411	0	SMN_highV_AB_HN3
283	Healthy	0.02682	0.0359	SMN_highV_AB_HN3
284	Healthy	0.12059	0.068	SMN_highV_AB_HN3
285	Healthy	0.04587	0.01602	SMN_highV_AB_HN3
286	Healthy	0.3061	0.04102	SMN_highV_AB_HN3
287	Healthy	0.10715	0.01288	SMN_highV_AB_no40_HN3
288	Healthy	0.02356	0	SMN_highV_AB_no40_HN3
289	Healthy	0.03472	0.014	SMN_highV_AB_no40_HN3
290	Healthy	0.023	0	SMN_highV_AB_no40_HN3
291	Healthy	0.084317	0.015	SMN_highV_AB_no40_HN3
292	Healthy	0.11838	0.0051	SMN_highV_AB_no40_HN3
293	Healthy	0.07481	0.00732	SMN_highV_AB_no40_HN3
294	Healthy	0.05771	0	SMN_highV_AB_no40_HN3
295	Healthy	0.05228	0.00744	SMN_highV_AB_no40_HN3
296	Healthy	0.02676	0.00511	SMN_highV_AB_no40_HN3
297	Healthy	0.041	0.01413	SMN_highV_AB_no40_HN3
298	Healthy	0.14057	0.071	SMN_highV_AB_no40_HN3
299	Healthy	0.19261	0.02574	SMN_highV_AB_no40_HN3
300	Healthy	0	0	SMN_highV_AB_no40_HN3
301	Healthy	0.027	0.01812	SMN_highV_AB_no40_HN3
302	Healthy	0.194	0.05325	SMN_highV_AB_no40_HN3
303	Healthy	0.066	0.019	SMN_highV_AB_no40_HN3
304	Healthy	0.021	0.067	SMN_highV_AB_no40_HN3
305	Healthy	0.24348	0.044	SMN_highV_AB_no40_HN3
306	Healthy	0.07981	0.03993	SMN_highV_AB_no40_HN3
307	Hypertension	0.205	0.0148	SMN_highV_AB_HN3
308	Hypertension	0.02655	0	SMN_highV_AB_HN3
309	Hypertension	0.527	0.051	SMN_highV_AB_HN3
310	Hypertension	0.08938	0.04261	SMN_highV_AB_HN3
311	Hypertension	0.19663	0.015	SMN_highV_AB_HN3
312	Hypertension	0.083	0.01317	SMN_highV_AB_HN3
313	Hypertension	0.238	0.015	SMN_highV_AB_HN3
314	Hypertension	0.03888	0	SMN_highV_AB_HN3
315	Hypertension	0.17775	0.06064	SMN_highV_AB_HN3
316	Hypertension	0.205	0.164	SMN_highV_AB_HN3
317	Hypertension	0.03597	0.013	SMN_highV_AB_HN3
318	Hypertension	0.039	0	SMN_highV_AB_HN3
319	Hypertension	0.0232	0	SMN_highV_AB_HN3
320	Hypertension	0.018234	0.00627	SMN_highV_AB_no40_HN3
321	Hypertension	0.00825	0	SMN_highV_AB_no40_HN3
322	Hypertension	0.12	0.001	SMN_highV_AB_no40_HN3
323	Hypertension	0.05103	0.01398	SMN_highV_AB_no40_HN3
324	Hypertension	0.02464	0.00728	SMN_highV_AB_no40_HN3
325	Hypertension	0.03196	0.007	SMN_highV_AB_no40_HN3
326	Hypertension	0.017	0.0062	SMN_highV_AB_no40_HN3
327	Hypertension	0.03397	0	SMN_highV_AB_no40_HN3
328	Hypertension	0.06534	0.015	SMN_highV_AB_no40_HN3
329	Hypertension	0.01733	0.0018	SMN_highV_AB_no40_HN3
330	Hypertension	0.02789	0.0628	SMN_highV_AB_no40_HN3
331	Hypertension	0.08923	0.0052	SMN_highV_AB_no40_HN3
332	Hypertension	0.08359	0	SMN_highV_AB_no40_HN3
333	Hypertension	0.01513	0	SMN_highV_AB_no40_HN3
334	Hypertension	0.10209	0.048	SMN_highV_AB_no40_HN3
335	Hypertension	0.03732	0.00616	SMN_highV_AB_no40_HN3
336	Obesity	0.029	0.024	SMN_highV_AB_HN3
337	Obesity	0.22216	0.02	SMN_highV_AB_HN3
338	Obesity	0.101	0.03207	SMN_highV_AB_no40_HN3
339	Obesity	0.02863	0.027	SMN_highV_AB_no40_HN3
